# Supplementary material for: Media ownership and ideological slant: Evidence from Australian newspaper mergers
Source: PLoS One. 2024 Dec 31;19(12):e0315137. doi: 10.1371/journal.pone.0315137 (PMC11687783; doi:10.1371/journal.pone.0315137)
Supplement: S1 Data — (ZIP) [file pone.0315137.s011.zip]

Archive with 44 entries (41 files):
- Data_Package/
- __MACOSX/._Data_Package
- Data_Package/.Rhistory
- __MACOSX/Data_Package/._.Rhistory
- Data_Package/.DS_Store
- __MACOSX/Data_Package/._.DS_Store
- Data_Package/Figures.html
- __MACOSX/Data_Package/._Figures.html
- Data_Package/input/
- __MACOSX/Data_Package/._input
- Data_Package/output/
- __MACOSX/Data_Package/._output
- Data_Package/Figures.Rmd
- __MACOSX/Data_Package/._Figures.Rmd
- Data_Package/Table_Estimation.R
- __MACOSX/Data_Package/._Table_Estimation.R
- Data_Package/input/common_phrases.csv
- __MACOSX/Data_Package/input/._common_phrases.csv
- Data_Package/input/voting_pseudonames.csv
- __MACOSX/Data_Package/input/._voting_pseudonames.csv
- Data_Package/input/bias_pseudonames.csv
- __MACOSX/Data_Package/input/._bias_pseudonames.csv
- Data_Package/output/.DS_Store
- __MACOSX/Data_Package/output/._.DS_Store
- Data_Package/output/tau_hat_newscorp.rds
- __MACOSX/Data_Package/output/._tau_hat_newscorp.rds
- Data_Package/output/fig5.eps
- __MACOSX/Data_Package/output/._fig5.eps
- Data_Package/output/table2.tex
- __MACOSX/Data_Package/output/._table2.tex
- Data_Package/output/table3.tex
- __MACOSX/Data_Package/output/._table3.tex
- Data_Package/output/fig4.eps
- __MACOSX/Data_Package/output/._fig4.eps
- Data_Package/output/fig1.eps
- __MACOSX/Data_Package/output/._fig1.eps
- Data_Package/output/fig3.eps
- __MACOSX/Data_Package/output/._fig3.eps
- Data_Package/output/table4.tex
- __MACOSX/Data_Package/output/._table4.tex
- Data_Package/output/table5.tex
- __MACOSX/Data_Package/output/._table5.tex
- Data_Package/output/fig2.eps
- __MACOSX/Data_Package/output/._fig2.eps
