# Supplementary material for: Media ownership and ideological slant: Evidence from Australian newspaper mergers
Source: PLoS One. 2024 Dec 31;19(12):e0315137. doi: 10.1371/journal.pone.0315137 (PMC11687783; doi:10.1371/journal.pone.0315137)
Supplement: S1 Data — (ZIP) [file pone.0315137.s011.zip › Data_Package/Figures.Rmd]

---
title: "Figures and Tables"
date: "2024-10-01"
output:
  html_document:
    toc: yes
    toc_float: yes
    highlight: tango
    theme: cosmo
    fig_width: 7.5
    fig_height: 5.5
  word_document:
    toc: yes
---

```{r setup, include=FALSE}
knitr::opts_chunk$set(echo = FALSE, warning = FALSE, message = FALSE)
```


```{r load}
require(pacman)

p_load(data.table, lubridate, dplyr, stringr, glue, ggplot2, flextable, scales, tidyr, synthdid, ggthemr, knitr)

#bias <- fread("./input/bias.csv")
bias <- fread("./input/bias_pseudonames.csv", select = c("date", "newspaper", "newspaper_id", "owner", "nnews", "ncp", "nlp", "slant"))

bias[, date := ymd(date)]
bias[, year := year(date)]
bias[, month := month(date)]
bias <- bias[year >= 2000]
#bias[, date := ymd(date)]
```


# Table 1

```{r}
common_phrases <- fread("./input/common_phrases.csv")

common_phrases_print <- data.table()
common_phrases_print$`2000-2007 Period` <- common_phrases[period == 1]$trigram[order(common_phrases[period == 1]$lp_mention,decreasing = T)[1:20]]

common_phrases_print$`2008-2013 Period` <- common_phrases[period == 2]$trigram[order(common_phrases[period == 2]$lp_mention,decreasing = T)[1:20]]

common_phrases_print$`2013-2022 Period` <- common_phrases[period == 3]$trigram[order(common_phrases[period == 3]$lp_mention,decreasing = T)[1:20]]

common_phrases_print %>% flextable() %>% width(width = 2.5) %>% theme_box()
```

**Most Common Coalition Phrases**

```{r}

common_phrases_print$`2000-2007 Period` <- common_phrases[period == 1]$trigram[order(common_phrases[period == 1]$lnp_mention,decreasing = T)[1:20]]

common_phrases_print$`2008-2013 Period` <- common_phrases[period == 2]$trigram[order(common_phrases[period == 2]$lnp_mention,decreasing = T)[1:20]]

common_phrases_print$`2013-2022 Period` <- common_phrases[period == 3]$trigram[order(common_phrases[period == 3]$lnp_mention,decreasing = T)[1:20]]

common_phrases_print %>% flextable() %>% width(width = 2.5) %>% theme_box()
```

# Figure 1


```{r}
selected_newspapers <- c("Newspaper_187", "Newspaper_182", "Newspaper_202",
                         "Newspaper_74", "Newspaper_191", "Newspaper_211")

bias[, time := round_date(date, "year")]
data <- bias[newspaper %in% selected_newspapers &
               year %in% 2010:2022,list(slant  = sum(nlp - ncp, na.rm = TRUE)/(sum(nnews, na.rm = TRUE))), by = "newspaper,time"]

data$newspaper <- factor(data$newspaper, levels = selected_newspapers)


custom_palette <- c("#f2a541", "#9dc262", "#3481c7", "#2d8077", "#1c404c", "#cd4f41")
custom_linetypes <- c("solid", "solid", "solid", "twodash", "twodash", "twodash")


p1 <- data %>%
  ggplot(aes(x = time, y = slant, color = newspaper, group = newspaper, linetype = newspaper)) +
  geom_line(size = 1.2) +
  scale_color_manual(values = custom_palette) +
  scale_linetype_manual(values = custom_linetypes) + 
  labs(x = "Year", y = "Slant", color = "Newspaper", linetype = "Newspaper") +  
  theme_minimal() +
  theme(axis.text.x = element_text(angle = 45, hjust = 1), legend.position = "bottom") 


p1 
ggsave(p1, filename = "./output/fig1.eps", width = 10, height = 6)
```

# Figure 2

```{r}
data <- bias[,list(N = sum(nnews)), by = "year,owner"]

custom_palette <- c("#a8e6cf", "#92a8d1", "#0086ad", "#cb697d", "#ffaaa5", "#ffd3b6" )

data[owner == "CATALANO", owner := "ACM"]
owner_order <- c("NEWSCORP", "APN", "ACM", "FAIRFAX", "NINE", "CATALANO")
data$owner <- factor(data$owner, levels = owner_order)


p1 <- ggplot(data[year >= 2010], aes(x = year, y = N, fill = owner)) +
      geom_bar(stat = "identity", position = "fill", width = 0.95) +
      labs(x = "Year", y = "Percentage of News Articles", fill = "Owner") +
      scale_fill_manual(values = custom_palette) + 
      scale_y_continuous(labels = percent_format()) + 
      theme_minimal() +
      theme(axis.text.x = element_text(angle = 45, hjust = 1),
            legend.position = "bottom") 

p1
ggsave(p1, filename = "./output/fig2.eps", width = 10, height = 6)
```


# Figure 3

```{r, results = "asis"}
survey_data <- data.table(
  Newspaper = c("Newspaper_211", "Newspaper_74",  "Newspaper_182", 
              'Newspaper_185', "Newspaper_187", "Newspaper_191", 
              'Newspaper_206', 'Newspaper_232'),
  tot_readers = c(80, 72, 144, 38, 114, 147, 60, 21),
  readers_coal = c(27, 36, 35, 11, 31, 54, 25, 4),
  readers_coal_aligned = c(8, 14, 13, 1, 8, 15, 5, 0),
  readers_coal_aligned_strong = c(4, 2, 0, 1, 1, 9, 0, 0),
  readers_lab = c(23, 17, 56, 10, 55, 42, 13, 6),
  readers_lab_aligned = c(3, 3, 17, 3, 19, 2, 3, 1),
  readers_lab_aligned_strong = c(2, 0, 3, 1, 2, 3, 1, 0),
  newspaper_id = c("id_209", "id_76", "id_179", "id_182", "id_186", "id_190", "id_204", "id_230")
)

survey_data[, coal_aligned := readers_coal_aligned + readers_coal_aligned_strong]
survey_data[, lab_aligned := readers_lab_aligned + readers_lab_aligned_strong]
survey_data[, coal_bias := coal_aligned/tot_readers]
survey_data[, lab_bias := lab_aligned/tot_readers]
survey_data[, tot_bias := lab_bias - coal_bias]

bias[, time := round_date(date, "year")]
data <- bias[newspaper_id %in% survey_data$newspaper_id &
               year %in% 2010:2015,list(slant = mean(slant),newspaper = newspaper[1]), 
             by = "newspaper_id"]


data <- merge(data, survey_data, by.x = "newspaper_id", by.y = "newspaper_id", all.x = TRUE)

custom_colors <- c("#f2a541", "#9dc262", "#3481c7", "#2d8077", "#1c404c", "#cd4f41", "navy", "purple") 

p1 <-  data %>%
      select(newspaper, tot_readers, slant, lab_bias, coal_bias, tot_bias) %>%
      melt(id.vars = c("newspaper", "tot_readers", "slant")) %>%
      ggplot(aes(x = value, y = slant)) +
      geom_point(aes(color = newspaper, size = tot_readers)) +
      geom_smooth(method = "lm", se = FALSE, color = "darkred", linetype = "dashed") +
      scale_color_manual(values = custom_colors, name = "Newspaper Title") +
      scale_size(name = "Total Readers") + 
      theme_minimal() +
      theme(legend.position = c(0.75, 0.25)) +
      labs(
        title = "", 
        x = "", 
        y = "Slant (High values = Labor, Low values = Coalition)", 
        color = "Newspaper", 
        size = "Total Readers" 
      ) +
      facet_wrap(~ variable, scales = "free", ncol = 2, labeller = as_labeller(c(
        lab_bias = "Labor Bias",
        coal_bias = "Coalition Bias",
        tot_bias = "Total Bias = (Labor Bias - Coalition Bias)"
      ))) 

p1

ggsave(p1, filename = "./output/fig3.eps", width = 10, height = 10)

a <- cor(data$slant, data$lab_bias)  
b <- cor(data$slant, data$coal_bias)
c <- cor(data$slant, data$tot_bias)  


print("")
cat(glue("Cor with labor: {round(a,2)}, cor with coalition: {round(b,2)}, cor with total: {round(c,2)}"))
```


# Figure 4


```{r}

source("./Table_Estimation.R")
tau.hat <- readRDS("./output/tau_hat_newscorp.rds")


sdid_plot <- function(tau.hat.est, treated_name, control_name) {

  
  synthdid_plot(tau.hat.est, trajectory.linetype = 6, trajectory.alpha = 1, line.width = 0.7, lambda.plot.scale = 0,diagram.alpha = 0.95, onset.alpha = 0.05,
              guide.linetype = 2, treated.name = treated_name, control.name = control_name) + 
  theme_minimal() + theme(legend.position = "bottom") + scale_color_manual(values = custom_palette)  +
  labs(x = "Year", y = "Slant") + geom_vline(xintercept = as.numeric(ymd("20170701")), linetype = 1, col = "#0a1172", size = 1.0) + 
  annotate("text", x = as.numeric(ymd("20170701")), y = -Inf, label ="Acquisition", 
           vjust = -1, hjust = 0.0, color = "#0a1172", size = 4, fontface = "bold.italic", angle = 90) + theme(
  legend.position = "bottom",
  panel.grid.minor = element_blank(), #panel.grid.major = element_blank(),
  panel.grid.major = element_line(color = "grey80", linetype = "dashed", size = 0.25)
)
  }

sdid_save <- function(lb, name, treated_name, control_name) {
  p1 <- sdid_plot(tau.hat[[lb]], treated_name, control_name)

  
  ggsave(p1, filename = glue("./output/{name}.eps"), width = 10, height = 6)
  return(p1)
}

custom_palette <- c("#17707a", "#e85a5a")

treated_name <- "Treated: newspapers acquired by Newscorp"
control_name <- "Synthetic control: non-Newscorp Newspapers without ownership change"
sdid_save("newscorp_acq_year", "fig4", treated_name, control_name)


```

# Figure 5

```{r}
custom_palette <- c("#17707a", "#a400ff")
treated_name <- "Treated: newspapers owned by Newscorp"
control_name <- "Synthetic control: non-Newscorp Newspapers without ownership change"
sdid_save("newscorp_init_year", "fig5", treated_name, control_name)

```
