# Supplementary material for: Media ownership and ideological slant: Evidence from Australian newspaper mergers
Source: PLoS One. 2024 Dec 31;19(12):e0315137. doi: 10.1371/journal.pone.0315137 (PMC11687783; doi:10.1371/journal.pone.0315137)
Supplement: S1 Data — (ZIP) [file pone.0315137.s011.zip › Data_Package/Table_Estimation.R]

require(pacman)

p_load(data.table, lubridate, dplyr, stringr, glue, ggplot2, knitr,
       flextable, scales, tidyr, synthdid, ggthemr, patchwork,
       tibble, entropy)

voting <- fread("./input/voting_pseudonames.csv", select = c("newspaper", "lnp_2016", "state"))
bias <- fread("./input/bias_pseudonames.csv", select = c("date", "newspaper", "newspaper_id", "owner", "slant"))

bias[, date := ymd(date)]
bias[, year := year(date)]
bias[, month := month(date)]
bias[, time := floor_date(date, unit = "quarter")]

m <- match(bias$newspaper, voting$newspaper)
voting$newspaper <- NULL
bias <- bias %>% cbind(voting[m])
data <- bias %>% select("newspaper_id", "year", "month" ,"owner", "date")

data[, first_year := min(year), by = "newspaper_id,owner"]
data[, year_owner := paste0(first_year, "-", owner)]
data[, trajectory := paste0(unique(year_owner), collapse = "|"), by = newspaper_id]
data[, trajectory := gsub("^\\d{4}-", "",trajectory)]


bias[, all_owners := paste0(unique(owner), collapse = "-"), by = newspaper_id]
bias$trajectory <- data$trajectory[match(bias$newspaper_id, data$newspaper_id)]

rm(data)


################################################################################
###########################  Main Functions   ##################################
################################################################################


prep <- function(data){
  
  data[, slant := frollmean(slant, 3, align = "right"), by = newspaper]
  
  # focus on 4 year before and 2 years after the merger
  data <- data %>% filter(date >= merger - 3*365) %>% 
    filter(ceiling_date(date, unit = "quarter") != ceiling_date(merger - 90, unit = "quarter")) %>%
    filter(ceiling_date(date, unit = "quarter") != ceiling_date(merger, unit = "quarter")) %>%
    filter(ceiling_date(date, unit = "quarter") != ceiling_date(merger + 90, unit = "quarter")) %>%
    filter(date <= merger + 2*365)
  
  # calculate average slant
  data <- data[,list(slant = mean(slant)), by = "newspaper_id,time"] 

  data[is.na(slant) | is.nan(slant) | is.infinite(slant), slant := 0]

  data <- data %>% 
    pivot_wider(names_from = "time", values_from = "slant") %>% 
    column_to_rownames(var = "newspaper_id") %>% 
    as.matrix()
  
  data[is.na(data)] <- 0
  return(data)
}

tau_calc <- function(filter1) {
  control <- control_pool %>% filter(!!enquo(filter1)) %>% prep()
  treatment <- treatment_pool %>% filter(!!enquo(filter1)) %>% prep()
  T0 <- which(ymd(colnames(treatment)) >= merger)[1]
  
  tau.hat = synthdid_estimate(rbind(control,treatment), dim(control)[1], T0)
  
  n_control <- nrow(control)
  n_treatment <- nrow(treatment)
  n_units <- n_control + n_treatment
  T_total <- ncol(control)  
  n_obs <- n_units * T_total
  tau.hat[["n_obs"]] <- n_obs
  
  values <- treatment[colnames(treatment) < merger]
  tau.hat[["treat_pre_mean"]] <- mean(values) %>% as.numeric() %>% round(3)
  tau.hat[["treat_pre_q1"]] <- quantile(values, 0.25) %>% as.numeric() %>% round(3)
  tau.hat[["treat_pre_median"]] <- median(values) %>% as.numeric() %>% round(3)
  tau.hat[["treat_pre_q3"]] <- quantile(values, 0.75) %>% as.numeric() %>% round(3)
  tau.hat[["treat_pre_sd"]] <- sd(values) %>% as.numeric() %>% round(3)

  return(tau.hat) 
}


calc_tb <- function(tau.hat, cl){
  se.tau.hat <- NULL
  for(lb in names(tau.hat)) try(se.tau.hat[[lb]] <- sqrt(vcov(tau.hat[[lb]], method='jackknife')[1,1]))
  pval <- function(t_stat) {
    2 * pnorm(-abs(t_stat))
  }
  
  # Initialize an empty list to store data
  data_list <- list()
  
  # Collect data for each variable
  for (lb in names(se.tau.hat)) {
    vec <- c(
      round(tau.hat[[lb]][1], 3), 
      round(se.tau.hat[[lb]], 3), 
      round(tau.hat[[lb]][1] / se.tau.hat[[lb]], 3),
      round(pval(tau.hat[[lb]][1] / se.tau.hat[[lb]]), 3), 
      as.character(tau.hat[[lb]][["n_obs"]]),
      tau.hat[[lb]][["treat_pre_q1"]],
      tau.hat[[lb]][["treat_pre_mean"]],
      tau.hat[[lb]][["treat_pre_q3"]],
      tau.hat[[lb]][["treat_pre_sd"]]
    )
    
    # Add the vector to the list
    data_list[[lb]] <- vec
  }
  
  # Convert the list to a data frame and transpose it
  tb <- as_tibble((data.frame(data_list)))
  labels <- c("Coefficient", "Std. Error", "Tvalue", "Pvalue", "N. Obs", "Q1", "Mean", "Q3", "SD")
  tb <- cbind(Statistic = labels, tb)
  colnames(tb) <- cl
  
  add_stars_to_coefficients <- function(tb) {
    
    pval_row <- which(tb$Sample == "Pvalue")
    coeff_row <- which(tb$Sample == "Coefficient")
    
    # Define a helper function to add stars
    star_fun <- function(pval) {
      if (pval < 0.01) {
        return("***")
      } else if (pval < 0.05) {
        return("**")
      } else if (pval < 0.1) {
        return("*")
      } else {
        return("")
      }
    }
    
    # Apply star_fun to each Pvalue and append stars only to the coefficient row
    for (col in 2:ncol(tb)) {
      pval <- as.numeric(tb[pval_row, col])
      tb[coeff_row, col] <- paste(tb[coeff_row, col], star_fun(pval), sep="")
    }
    
    return(tb)
  }
  
  # Example usage:
  tb <- add_stars_to_coefficients(tb)
  rownames(tb) <- NULL
  return(tb)
}
################################################################################
######################## Sequential Estimates ##################################
################################################################################

################################################################################
########################### NEWSCORP ACQUIRED ##################################
################################################################################

tau.hat1 <- NULL
merger <- ymd("20170101")
control_pool <- bias[!grepl("2014|2015|2016|2017", trajectory) & !grepl("NEWSCORP", trajectory)]
treatment_pool <- bias[grepl("(2017-NEWSCORP)", trajectory)]


tau.hat1[["newscorp_acq_year"]] <- tau_calc(TRUE)
tau.hat1[["newscorp_acq_nsw_year"]] <- tau_calc(state == "NSW")
tau.hat1[["newscorp_acq_qld_year"]] <- tau_calc(state == "QLD")
tau.hat1[["newscorp_acq_low_lnp_year"]] <- tau_calc(lnp_2016 >= 50)

out <- calc_tb(tau.hat1, cl = c("Sample", "All States", "NSW", "QLD", "High Co"))
x <- kable(out, format = "latex", align = c("l", rep("c", ncol(out) - 1)), booktabs = TRUE, caption = glue("Table 2"))
writeLines(x, glue("./output/table2.tex"))

################################################################################
########################### NEWSCORP INIT ######################################
################################################################################
tau.hat2 <- NULL
treatment_pool <- bias[trajectory == "NEWSCORP"]

tau.hat2[["newscorp_init_year"]] <- tau_calc(TRUE)
tau.hat2[["newscorp_init_nsw_year"]] <- tau_calc(state == "NSW")
tau.hat2[["newscorp_init_qld_year"]] <- tau_calc(state == "QLD")
tau.hat2[["newscorp_init_vic_year"]] <- tau_calc(state == "VIC")
tau.hat2[["newscorp_init_sa_year"]] <- tau_calc(state == "SA")
tau.hat2[["newscorp_init_low_lnp_year"]] <- tau_calc(lnp_2016 < 50)
tau.hat2[["newscorp_init_high_lnp_year"]] <- tau_calc(lnp_2016 >= 50)

out <- calc_tb(tau.hat2, cl = c("Sample", "All" ,"NSW", "QLD", "VIC", "SA", "Low Co"  ,"High Co"))
x <- kable(out, format = "latex", align = c("l", rep("c", ncol(out) - 1)), booktabs = TRUE, caption = glue("Table 3"))
writeLines(x, glue("./output/table3.tex"))
saveRDS(c(tau.hat1,tau.hat2), "./output/tau_hat_newscorp.rds")


################################################################################
########################### NINE ACQUIRED ##################################
################################################################################

tau.hat <- NULL
merger <- ymd("20190101")
control_pool <- bias[!grepl("2016|2017|2018", trajectory) & !grepl("NINE", trajectory)]
treatment_pool <- bias[grepl("(2018-NINE)", trajectory)]

tau.hat[["nine_acq_year"]] <- tau_calc(TRUE)
tau.hat[["nine_acq_nsw_year"]] <- tau_calc(state == "NSW")
tau.hat[["nine_acq_vic_year"]] <- tau_calc(state == "VIC")
tau.hat[["nine_acq_qld_year"]] <- tau_calc(state == "QLD")
tau.hat[["nine_acq_low_lnp_year"]] <- tau_calc(lnp_2016 < 50)
tau.hat[["nine_acq_high_lnp_year"]] <- tau_calc(lnp_2016 >= 50)

out <- calc_tb(tau.hat, cl = c("Sample", "All" ,"NSW", "VIC", "QLD", "Low Co"  ,"High Co"))
x <- kable(out, format = "latex", align = c("l", rep("c", ncol(out) - 1)), booktabs = TRUE, caption = glue("Table 4"))
writeLines(x, glue("./output/table4.tex"))

################################################################################
############################## CATALANO ACQ  ###################################
################################################################################

tau.hat <- NULL
merger <- ymd("20190501")
control_pool <- bias[!grepl("2017|2018|2019", trajectory) & !grepl("CATALANO", trajectory) ]
treatment_pool <- bias[grepl("(2019-CATALANO)", trajectory)]

tau.hat[["catalano_acq_year"]] <- tau_calc(TRUE)
tau.hat[["catalano_acq_nsw_year"]] <- tau_calc(state == "NSW")
tau.hat[["catalano_acq_vic_year"]] <- tau_calc(state == "VIC")
tau.hat[["catalano_acq_qld_year"]] <- tau_calc(state == "QLD")
tau.hat[["catalano_acq_low_lnp_year"]] <- tau_calc(lnp_2016 < 50)
tau.hat[["catalano_acq_high_lnp_year"]] <- tau_calc(lnp_2016 >= 50)

out <- calc_tb(tau.hat, cl = c("Sample", "All" ,"NSW", "VIC", "QLD", "Low Co"  ,"High Co"))
x <- kable(out, format = "latex", align = c("l", rep("c", ncol(out) - 1)), booktabs = TRUE, caption = glue("Table 5"))
writeLines(x, glue("./output/table5.tex"))
