# Supplementary material for: Media ownership and ideological slant: Evidence from Australian newspaper mergers
Source: PLoS One. 2024 Dec 31;19(12):e0315137. doi: 10.1371/journal.pone.0315137 (PMC11687783; doi:10.1371/journal.pone.0315137)
Supplement: S1 Data — (ZIP) [file pone.0315137.s011.zip › Data_Package/input/common_phrases.csv]

phrase_id	trigram	nvoc	topic	lnp_mention	lp_mention	lnp	lp	period
51	industri relat legisl	1318	Labour	0	1318	0	0.0115486000000001	1
282	back bracket creep	100	Econ	0	100	0	0.00034648	1
125	rise sea level	1668	Enviroment	0	1668	0	0.0104328400000003	1
2972	strong econom growth	1795	Econ	1795	0	0.00845340000000021	0	1
4	make end meet	5640	Econ	0	5640	0	0.113596000000001	1
2948	introduct new tax	353	Econ	353	0	0.00173999999999999	0	1
65	workplac relat small	1155	Labour	0	1155	0	0.00527999999999995	1
71	relat small busi	1230	Econ	0	1230	0	0.00555889000000005	1
2886	unfair dismiss law	3698	Labour	3698	0	0.0171763800000001	0	1
187	peopl low incom	1120	Social	0	1120	0	0.00540816000000005	1
248	pressur interest rate	2331	Econ	0	2331	0	0.00836277000000019	1
30	univers health care	447	Health	0	447	0	0.00400319999999998	1
96	health care system	1342	Health	0	1342	0	0.00854853999999989	1
123	low middleincom earner	885	Econ	0	885	0	0.00417449999999997	1
2834	lowest unemploy rate	517	Econ	517	0	0.00351508999999998	0	1
121	govern done noth	383	Politics	0	383	0	0.00252216000000001	1
188	pharmaceut benefit scheme	6007	Health	0	6007	0	0.0285500999999986	1
2897	australian radiat protect	1250	Enviroment	1250	0	0.0028659	0	1
3002	transit new tax	68	Econ	68	0	0.00034587	0	1
2804	new busi tax	111	Econ	111	0	0.000708	0	1
2866	radiat protect nuclear	1276	Enviroment	1276	0	0.00321222999999997	0	1
2867	protect nuclear safeti	1280	Enviroment	1280	0	0.00325037999999997	0	1
55	abus market power	390	Econ	0	390	0	0.00371800000000002	1
1248	commonwealth author compani	69	Econ	69	0	0.000391	0	1
1319	author compani act	67	Econ	67	0	0.0003872	0	1
2920	medium size busi	490	Econ	490	0	0.00284472	0	1
200	area public polici	173	Politics	0	173	0	0.000809339999999998	1
2787	commun crime prevent	396	Crime	396	0	0.0024957	0	1
80	increas price petrol	254	Econ	0	254	0	0.00181486	1
2943	rural transact centr	160	Region	160	0	0.000893519999999998	0	1
1300	incom tax assess	491	Econ	491	0	0.0046128	0	1
1356	tax assess act	458	Econ	458	0	0.00484000000000001	0	1
2873	law tax cut	195	Econ	195	0	0.000898799999999999	0	1
2844	good econom manag	1024	Econ	1024	0	0.00613180000000006	0	1
81	struggl make end	2471	Econ	0	2471	0	0.0102492	1
74	incom tax act	147	Econ	0	147	0	0.00114576	1
2874	ventur capit invest	252	Econ	252	0	0.001683	0	1
193	health care need	294	Health	0	294	0	0.00136188	1
47	major oil compani	633	Econ	0	633	0	0.00685559999999992	1
114	ordinari work peopl	173	Labour	0	173	0	0.00108488	1
174	get balanc right	1301	Econ	0	1301	0	0.00704004000000009	1
2785	new job creat	1294	Econ	1294	0	0.0137280000000001	0	1
82	invest research develop	651	Education	0	651	0	0.00479500000000003	1
13	ratifi kyoto protocol	2939	Enviroment	0	2939	0	0.0382718999999998	1
2808	govern increas fund	656	Social	656	0	0.00613319999999998	0	1
116	full privatis telstra	892	Econ	0	892	0	0.00510446999999992	1
283	australia nation interest	1107	Politics	0	1107	0	0.00472383999999998	1
171	increas privat health	429	Health	0	429	0	0.00132408	1
204	rate rise sinc	778	Econ	0	778	0	0.00315226000000002	1
184	cost child care	753	Social	0	753	0	0.00328947000000004	1
2761	embryon stem cell	3090	Social	3090	0	0.0618425999999989	0	1
202	protect unfair dismiss	474	Labour	0	474	0	0.00149602	1
2890	unfair dismiss claim	1118	Labour	1118	0	0.00536176000000007	0	1
2779	custom tariff act	7	Foreign	7	0	6e-05	0	1
129	full sale telstra	1688	Econ	0	1688	0	0.00929810000000005	1
272	fulli privatis telstra	574	Econ	0	574	0	0.00209733999999999	1
2782	scoresbi transport corridor	16	Infrastructure	16	0	0.0002368	0	1
271	spend research develop	332	Science	0	332	0	0.001395	1
207	taxpay fund advertis	124	Econ	0	124	0	0.000468120000000001	1
2877	state govern fail	953	Politics	953	0	0.00644670000000003	0	1
2796	busi tax system	175	Econ	175	0	0.0014375	0	1
2822	job creat sinc	307	Econ	307	0	0.0015856	0	1
1075	workplac relat system	561	Labour	561	0	0.0116272000000001	0	1
213	promis gst would	119	Econ	0	119	0	0.000451169999999999	1
1616	inspectorgener intellig secur	392	Defence	392	0	0.00303848999999999	0	1
2841	cathol independ school	702	Education	702	0	0.00474019999999994	0	1
15	nuclear wast dump	1328	Enviroment	0	1328	0	0.0190067999999997	1
16	paid matern leav	3836	Labour	0	3836	0	0.058736700000005	1
211	privat health fund	1541	Health	0	1541	0	0.00663461999999986	1
2931	reform workplac relat	205	Labour	205	0	0.00069708	0	1
142	low middl incom	931	Econ	0	931	0	0.00404076000000004	1
31	concentr media ownership	165	Econ	0	165	0	0.0018209	1
278	racial discrimin act	399	Social	0	399	0	0.00178466	1
2759	sound econom manag	675	Econ	675	0	0.0130200000000001	0	1
2832	australian protect servic	1003	Crime	1003	0	0.00877528	0	1
2788	natur heritag trust	1041	Enviroment	1041	0	0.0118124999999998	0	1
2856	tax cut australian	251	Econ	251	0	0.00124278	0	1
221	burden small busi	480	Econ	0	480	0	0.00172934999999999	1
201	major public ownership	201	Econ	0	201	0	0.000633810000000002	1
2919	state govern respons	988	Politics	988	0	0.00565500000000011	0	1
2863	work dole project	182	Labour	182	0	0.00124614	0	1
53	danger climat chang	824	Enviroment	0	824	0	0.00510759999999998	1
2795	home loan interest	1619	Econ	1619	0	0.0104832000000001	0	1
2806	loan interest rate	1940	Econ	1940	0	0.0128528000000001	0	1
119	govern fail address	262	Politics	0	262	0	0.00156699	1
146	gst small busi	180	Econ	0	180	0	0.000887080000000002	1
2945	fuel tax credit	45	Econ	45	0	0.00024928	0	1
222	pharmaceut benefit advisori	1314	Health	0	1314	0	0.00465003000000001	1
1769	custom servic guarante	302	Foreign	302	0	0.0014399	0	1
20	job network provid	625	Labour	0	625	0	0.00841319999999995	1
69	peopl northern territori	356	Region	0	356	0	0.00291183000000001	1
286	area skill shortag	310	Labour	0	310	0	0.00121735	1
2899	rate low inflat	262	Econ	262	0	0.00128898	0	1
26	credit card debt	2954	Econ	0	2954	0	0.0386753999999983	1
2823	famili law act	790	Social	790	0	0.00738783000000005	0	1
2827	carmen lawrenc defenc	13	Defence	13	0	6.594e-05	0	1
2828	lawrenc defenc fund	10	Defence	10	0	4.6e-05	0	1
88	tax benefit debt	116	Econ	0	116	0	0.000650650000000001	1
153	put downward pressur	1019	Econ	0	1019	0	0.00450450000000004	1
263	never ever gst	270	Econ	0	270	0	0.00113568	1
2843	state school receiv	190	Education	190	0	0.00119957	0	1
148	health insur compani	425	Health	0	425	0	0.00211217999999999	1
2859	children nongovern school	242	Education	242	0	0.001072	0	1
2864	send children nongovern	162	Education	162	0	0.00052632	0	1
93	howard govern refus	631	Politics	0	631	0	0.00386073999999997	1
2818	import step forward	410	Foreign	410	0	0.00391399999999999	0	1
2781	road recoveri program	424	Infrastructure	424	0	0.00429200000000001	0	1
79	bargain good faith	152	Labour	0	152	0	0.00107811	1
162	wave industri relat	142	Labour	0	142	0	0.000532100000000001	1
2880	literaci numeraci standard	354	Education	354	0	0.0017616	0	1
18	move welfar work	834	Social	0	834	0	0.00617609999999996	1
237	attack live standard	49	Econ	0	49	0	0.00018156	1
2774	crime prevent program	521	Crime	521	0	0.00499660000000001	0	1
2762	strong econom manag	452	Education	452	0	0.00640220000000001	0	1
156	ordinari work famili	56	Labour	0	56	0	0.0002838	1
10	industri relat agenda	507	Labour	0	507	0	0.00744820000000003	1
2953	maitland privat hospit	68	Health	68	0	0.000407319999999999	0	1
2927	raaf base williamtown	152	Defence	152	0	0.000919299999999999	0	1
131	small busi commun	439	Econ	0	439	0	0.00252031999999999	1
1213	govern continu work	163	Politics	163	0	0.000896439999999998	0	1
59	week tax cut	614	Econ	0	614	0	0.0042718	1
60	australian work famili	233	Labour	0	233	0	0.0017914	1
2894	region health servic	355	Health	355	0	0.00240746	0	1
190	anoth broken promis	58	Politics	0	58	0	0.00031058	1
2898	low inflat low	517	Econ	517	0	0.00258539999999999	0	1
17	health insur premium	1228	Health	0	1228	0	0.0141462000000002	1
2764	incom tax law	168	Econ	168	0	0.0026474	0	1
212	howard govern must	381	Politics	0	381	0	0.00174341000000001	1
2971	reform industri relat	536	Labour	536	0	0.00204984	0	1
2849	district high school	471	Education	471	0	0.00389231999999998	0	1
66	educ prioriti zone	151	Education	0	151	0	0.000881099999999999	1
2868	men women australian	324	Social	324	0	0.00236049000000001	0	1
219	invest educ train	193	Education	0	193	0	0.000694260000000001	1
2809	nation literaci numeraci	547	Education	547	0	0.00485899999999998	0	1
1317	australian govern work	180	Politics	180	0	0.00114374	0	1
8	howard govern fail	588	Politics	0	588	0	0.0104279999999999	1
2815	black spot program	362	Infrastructure	362	0	0.00268570000000001	0	1
56	tax system new	81	Econ	0	81	0	0.0006104	1
1449	reduc complianc cost	252	Econ	252	0	0.0019968	0	1
208	get teeth fix	156	Health	0	156	0	0.000541440000000001	1
2885	compulsori union fee	182	Labour	182	0	0.00106869	0	1
2784	increas real wage	135	Econ	135	0	0.0011726	0	1
2988	parent choos send	133	Education	133	0	0.000501960000000001	0	1
191	peopl move welfar	525	Social	0	525	0	0.00116028	1
2783	fund state school	311	Education	311	0	0.00318239999999999	0	1
2773	film comput game	238	Culture	238	0	0.0027555	0	1
2876	public film comput	111	Culture	111	0	0.00028938	0	1
2997	classif public film	95	Econ	95	0	0.0001776	0	1
241	sole parent pension	252	Social	0	252	0	0.000983940000000004	1
2967	fund australian school	18	Education	18	0	5.87e-05	0	1
249	right collect bargain	276	Econ	0	276	0	0.000925709999999996	1
163	wage work condit	298	Labour	0	298	0	0.00147109999999999	1
2835	green corp project	55	Enviroment	55	0	0.000475940000000001	0	1
84	unfortun howard govern	74	Politics	0	74	0	0.000440640000000001	1
2903	unauthoris boat arriv	324	Migration	324	0	0.00190399999999999	0	1
2758	state govern school	317	Education	317	0	0.00694540000000005	0	1
2765	australian govern fund	246	Social	246	0	0.00451560000000001	0	1
83	pension educ supplement	52	Social	0	52	0	0.00037238	1
1666	incom support supplement	76	Econ	76	0	0.000525199999999999	0	1
5	effect margin tax	1641	Econ	0	1641	0	0.0213759	1
140	commonwealth dental scheme	113	Health	0	113	0	0.00046368	1
2906	howard govern deliv	192	Politics	192	0	0.000829019999999998	0	1
149	behind razor wire	793	Migration	0	793	0	0.00473040000000001	1
108	nation emiss trade	741	Enviroment	0	741	0	0.00344959999999997	1
2766	adult stem cell	1663	Social	1663	0	0.0185185	0	1
109	famili financi pressur	223	Econ	0	223	0	0.0010857	1
67	crossmedia ownership law	548	Econ	0	548	0	0.00478721	1
46	sale medibank privat	531	Health	0	531	0	0.0042688	1
127	labour market program	185	Labour	0	185	0	0.000973350000000001	1
2794	respons econom manag	375	Econ	375	0	0.0029696	0	1
1706	deduct gift recipi	139	Econ	139	0	0.0011952	0	1
58	failur howard govern	160	Politics	0	160	0	0.0012402	1
2991	increas fund school	112	Education	112	0	0.000452789999999999	0	1
160	ordinari australian famili	166	Econ	0	166	0	0.000806399999999999	1
2882	small busi employ	387	Econ	387	0	0.00171315000000001	0	1
266	line rental fee	108	Econ	0	108	0	0.000503	1
38	commonwealth dental health	357	Health	0	357	0	0.00174240000000001	1
195	dental health scheme	203	Health	0	203	0	0.0005974	1
243	red tape small	180	Politics	0	180	0	0.000671830000000002	1
137	condemn govern failur	23	Politics	0	23	0	0.00012996	1
54	condemn govern fail	30	Politics	0	30	0	0.000286	1
117	afford child care	534	Social	0	534	0	0.00265239999999999	1
232	climat chang sceptic	538	Enviroment	0	538	0	0.00213694999999999	1
291	action climat chang	1173	Enviroment	0	1173	0	0.00382395000000003	1
2778	million new job	348	Econ	348	0	0.00280860000000001	0	1
159	northern territori commun	371	Region	0	371	0	0.00211385	1
2924	black spot fund	168	Infrastructure	168	0	0.000764400000000001	0	1
2939	real wage growth	198	Econ	198	0	0.00078359	0	1
97	high effect margin	926	Econ	0	926	0	0.00281595999999999	1
130	tackl climat chang	1976	Enviroment	0	1976	0	0.00993045000000016	1
138	public invest univers	68	Education	0	68	0	0.00035568	1
144	public dental care	321	Health	0	321	0	0.0012024	1
2767	workplac relat reform	561	Labour	561	0	0.00654900000000003	0	1
2951	black spot road	129	Infrastructure	129	0	0.000539099999999999	0	1
2942	record level fund	41	Social	41	0	0.00019003	0	1
2916	tax annual incom	134	Econ	134	0	0.00038645	0	1
63	energi credit scheme	20	Econ	0	20	0	0.0001919	1
37	increas hec fee	600	Education	0	600	0	0.00605879999999997	1
120	media ownership australia	60	Econ	0	60	0	0.00030709	1
44	dental health program	367	Health	0	367	0	0.0018054	1
99	cost essenti medicin	41	Health	0	41	0	0.00017204	1
2851	list terrorist organis	241	Crime	241	0	0.00197351	0	1
281	advisori group immunis	130	Science	0	130	0	0.0005194	1
39	flag conveni ship	65	Econ	0	65	0	0.000768599999999999	1
7	australian ship industri	43	Econ	0	43	0	0.0008769	1
11	famili payment system	668	Social	0	668	0	0.00763840000000005	1
126	tax benefit system	469	Econ	0	469	0	0.00179056	1
258	govern fail invest	116	Econ	0	116	0	0.00039655	1
2790	bargain agent fee	82	Labour	82	0	0.0009372	0	1
135	commonwealth dental program	102	Health	0	102	0	0.0003753	1
14	medicar safeti net	1542	Health	0	1542	0	0.0206198999999998	1
246	downward pressur premium	155	Econ	0	155	0	0.000420799999999999	1
9	highest tax govern	327	Econ	0	327	0	0.00341999999999999	1
167	tax govern histori	144	Econ	0	144	0	0.00034832	1
34	socal pacif solut	457	Foreign	0	457	0	0.00535670000000004	1
2836	feder safeti offic	8	Crime	8	0	7.184e-05	0	1
2860	reserv price scheme	53	Econ	53	0	0.00042188	0	1
2813	econom manag howard	162	Econ	162	0	0.0009919	0	1
2792	nation blood author	71	Education	71	0	0.000812700000000001	0	1
2921	higher educ reform	804	Education	804	0	0.00427651999999993	0	1
2887	initi howard govern	64	Politics	64	0	0.0003816	0	1
214	nuclear wast facil	149	Enviroment	0	149	0	0.000556999999999999	1
2946	new apprentic train	25	Education	25	0	0.0001212	0	1
85	tax govern australia	124	Econ	0	124	0	0.00041376	1
2893	war widow widow	91	Social	91	0	0.000511200000000001	0	1
2891	crimin code act	96	Crime	96	0	0.00061232	0	1
2949	raaf base townsvil	112	Defence	112	0	0.000652909999999999	0	1
132	sourc product growth	17	Econ	0	17	0	9.126e-05	1
2993	care econom manag	74	Econ	74	0	0.00026688	0	1
2842	applic crimin code	5	Crime	5	0	4.315e-05	0	1
177	avoid danger climat	369	Enviroment	0	369	0	0.000818100000000001	1
235	petroleum retail market	10	Infrastructure	0	10	0	3.21e-05	1
2892	bear evidenti burden	2	Crime	2	0	1.422e-05	0	1
2979	widow war widow	20	Social	20	0	9.184e-05	0	1
102	wast dump northern	186	Enviroment	0	186	0	0.000463200000000001	1
1265	new leas premis	14	Econ	14	0	0.0001884	0	1
3003	increas wholesal sale	3	Econ	3	0	1.647e-05	0	1
2909	financi sector levi	7	Econ	7	0	4.683e-05	0	1
2786	vocat technic educ	446	Education	446	0	0.00506190000000002	0	1
206	millennium develop goal	405	Health	0	405	0	0.00211491	1
205	charl darwin univers	938	Education	0	938	0	0.00510632000000007	1
288	fund pneumococc vaccin	77	Education	0	77	0	0.00023716	1
2826	base new apprenticeship	53	Education	53	0	0.00015376	0	1
2944	submerg land act	19	Foreign	19	0	7.32e-05	0	1
2947	nation water initi	756	Enviroment	756	0	0.00400931999999994	0	1
103	dump northern territori	198	Enviroment	0	198	0	0.000548120000000001	1
33	inspector transport secur	32	Infrastructure	0	32	0	0.000411	1
2853	feder safeti commission	23	Labour	23	0	0.00013424	0	1
2811	school base new	72	Education	72	0	0.0002442	0	1
2	extrem industri relat	230	Labour	0	230	0	0.0044622	1
2814	petroleum submerg land	15	Enviroment	15	0	8.64e-05	0	1
2865	gener insur authoris	5	Social	5	0	3.85e-05	0	1
2950	nation ocean outfal	2	Enviroment	2	0	1.198e-05	0	1
2928	list deduct gift	2	Econ	2	0	6.32e-06	0	1
136	sham safeti net	23	Social	0	23	0	8.957e-05	1
274	promis keep interest	583	Econ	0	583	0	0.00190080000000002	1
2812	nation commun crime	288	Crime	288	0	0.0010791	0	1
2816	excess art embryo	8	Social	8	0	3.21e-05	0	1
227	skill low wage	10	Labour	0	10	0	3.246e-05	1
124	address skill crisi	80	Education	0	80	0	0.000391499999999999	1
57	work choic legisl	901	Labour	0	901	0	0.00709590000000008	1
2768	invest school program	311	Education	311	0	0.00452010000000001	0	1
147	trade complet bonu	49	Econ	0	49	0	0.0001914	1
2791	commun water grant	188	Enviroment	188	0	0.0020829	0	1
128	real welfar reform	8	Social	0	8	0	3.6e-05	1
2805	taxat zone rebat	3	Econ	3	0	3.54e-05	0	1
2879	simplifi imput system	1	Econ	1	0	7.37e-06	0	1
268	skill base career	1	Labour	0	1	0	5.02e-06	1
1255	fitout new leas	2	Social	2	0	1.05e-05	0	1
22	streamlin new tax	1	Econ	0	1	0	1.5e-05	1
2915	financi sector collect	1	Econ	1	0	6.58e-06	0	1
43	seek leav tabl	1	Labour	0	1	0	1.2e-05	1
3686	former coalit govern	598	Politics	598	0	0.0255021000000002	0	2
1020	rental afford scheme	2310	Econ	0	2310	0	0.0210725999999997	2
1022	nation rental afford	2265	Econ	0	2265	0	0.0197802000000003	2
278	racial discrimin act	1392	Indigenous	0	1392	0	0.0172949999999999	2
1036	work state territori	616	Labour	0	616	0	0.00756509999999994	2
130	tackl climat chang	6249	Enviroment	0	6249	0	0.116320000000005	2
1134	incom tax return	929	Econ	0	929	0	0.00702240000000015	2
366	impact climat chang	4729	Enviroment	0	4729	0	0.0503477999999972	2
580	regulatori impact statement	521	Politics	521	0	0.00452399999999996	0	2
13	ratifi kyoto protocol	914	Enviroment	0	914	0	0.00445952	2
53	danger climat chang	1658	Enviroment	0	1658	0	0.0129500000000001	2
291	action climat chang	7104	Enviroment	0	7104	0	0.0738024000000026	2
365	renew energi target	5262	Enviroment	0	5262	0	0.0269027100000009	2
1070	carbon captur storag	2856	Enviroment	0	2856	0	0.019803	2
1049	nation employ standard	697	Labour	0	697	0	0.00689039999999995	2
1042	occup health safeti	6845	Labour	0	6845	0	0.0863520000000007	2
596	trade train centr	3115	Education	0	3115	0	0.0850263000000017	2
2768	invest school program	162	Education	162	0	0.0041085	0	2
1138	challeng climat chang	1450	Enviroment	0	1450	0	0.00755319999999988	2
1225	address skill shortag	999	Migration	0	999	0	0.00501319000000001	2
3799	inflat geni bottl	156	Econ	156	0	0.0012987	0	2
1130	believ climat chang	2270	Enviroment	0	2270	0	0.0110155199999999	2
1032	coal seam ga	16292	Enviroment	0	16292	0	0.206746800000037	2
125	rise sea level	5135	Enviroment	0	5135	0	0.0215880000000002	2
475	peopl disabl famili	1206	Social	0	1206	0	0.00721250000000014	2
1099	teen dental plan	262	Health	0	262	0	0.0012222	2
1028	health hospit system	492	Health	0	492	0	0.00516260000000001	2
1059	health hospit reform	2107	Health	0	2107	0	0.0176381999999998	2
1075	workplac relat system	590	Labour	0	590	0	0.00441100000000001	2
3759	promis australian peopl	199	Politics	199	0	0.0015052	0	2
3887	econom fiscal outlook	1904	Econ	1904	0	0.0138239400000001	0	2
3821	broken elect promis	881	Politics	881	0	0.006771	0	2
3765	outlaw motorcycl gang	3502	Crime	3502	0	0.0487340000000004	0	2
431	industri relat system	1422	Labour	0	1422	0	0.00906905999999996	2
38	commonwealth dental health	232	Health	0	232	0	0.000770880000000001	2
44	dental health program	283	Health	0	283	0	0.00113375	2
1094	nation transport commiss	461	Infrastructure	0	461	0	0.00406137	2
3014	real wage increas	107	Econ	107	0	0.000744970000000001	0	2
1166	support work choic	57	Labour	0	57	0	0.00027036	2
1142	tax benefit part	2417	Econ	0	2417	0	0.0109807200000001	2
3793	increas labour cost	228	Labour	228	0	0.00246	0	2
1124	sea level rise	4755	Enviroment	0	4755	0	0.0251348200000018	2
1034	work choic law	537	Labour	0	537	0	0.00578340000000005	2
8	howard govern fail	221	Politics	0	221	0	0.00143577	2
69	peopl northern territori	546	Region	0	546	0	0.00199709000000001	2
1078	gap indigen nonindigen	1409	Indigenous	0	1409	0	0.00970200000000003	2
1143	close gap indigen	1557	Indigenous	0	1557	0	0.00742209999999992	2
1191	issu climat chang	2438	Enviroment	0	2438	0	0.0123587399999998	2
3756	sell uranium india	713	Foreign	713	0	0.00910600000000001	0	2
3695	previou coalit govern	641	Politics	641	0	0.0151589999999999	0	2
3729	man woman child	2242	Social	2242	0	0.0224259000000001	0	2
1021	first home saver	987	Econ	0	987	0	0.0145656000000001	2
3713	rural region australian	163	Region	163	0	0.0030105	0	2
1077	childcar tax rebat	538	Social	0	538	0	0.00346500000000002	2
1061	effect climat chang	3854	Enviroment	0	3854	0	0.0287980000000007	2
1084	global econom recess	469	Econ	0	469	0	0.00384130000000003	2
1229	school comput fund	312	Education	0	312	0	0.00130203	2
1165	organ tissu donat	1064	Health	0	1064	0	0.00783583999999979	2
1026	climat chang real	2195	Enviroment	0	2195	0	0.0193336000000002	2
1119	previou govern fail	114	Politics	0	114	0	0.000928030000000002	2
1131	oversea train doctor	166	Health	0	166	0	0.00121824	2
1184	electron health record	906	Econ	0	906	0	0.00454256000000008	2
2791	commun water grant	50	Enviroment	50	0	0.0005334	0	2
2049	govern turn back	376	Politics	376	0	0.0035409	0	2
1029	econom stimulu plan	1789	Econ	0	1789	0	0.0130880000000002	2
1158	new zealand citizen	1056	Migration	0	1056	0	0.00803673999999995	2
3750	everi man woman	2066	Social	2066	0	0.0168938000000001	0	2
1236	cut compani tax	2411	Econ	0	2411	0	0.0101639999999998	2
3848	foetal alcohol syndrom	272	Health	272	0	0.0026622	0	2
3726	increas electr price	1355	Infrastructure	1355	0	0.0158100000000002	0	2
1104	rudd govern deliv	286	Politics	0	286	0	0.001687	2
3839	socal educ revolut	226	Education	226	0	0.0017596	0	2
1195	establish infrastructur australia	93	Infrastructure	0	93	0	0.00038752	2
1115	health safeti worker	261	Labour	0	261	0	0.00136782	2
1073	school pride program	955	Education	0	955	0	0.00367359999999998	2
1091	carer payment recipi	235	Social	0	235	0	0.000535299999999999	2
17	health insur premium	1515	Health	1515	0	0.0178615	0	2
3796	rebat privat health	629	Health	629	0	0.00376310000000001	0	2
519	upward pressur interest	509	Econ	509	0	0.00389859999999998	0	2
481	low middleincom famili	789	Econ	0	789	0	0.00435309999999997	2
3171	howard govern provid	111	Politics	111	0	0.000872	0	2
1105	extrem weather event	3193	Enviroment	0	3193	0	0.0206756100000001	2
1171	act climat chang	1612	Enviroment	0	1612	0	0.0067491199999999	2
3815	australian health insur	1076	Health	1076	0	0.00346079999999998	0	2
3829	health insur associ	1063	Health	1063	0	0.00309960000000001	0	2
3924	busi consum confid	1435	Econ	1435	0	0.0113496599999999	0	2
1067	million plu gst	257	Econ	0	257	0	0.00297179999999999	2
57	work choic legisl	401	Labour	0	401	0	0.00628860000000002	2
1132	take action climat	1537	Enviroment	0	1537	0	0.00480805000000003	2
1204	renew energi technolog	1066	Enviroment	0	1066	0	0.00406468000000003	2
1108	rudd govern invest	149	Politics	0	149	0	0.000937530000000001	2
3690	peopl privat health	682	Health	682	0	0.0116450000000001	0	2
1196	suppli afford rental	111	Econ	0	111	0	0.00033168	2
1220	carer allow recipi	161	Econ	0	161	0	0.00016744	2
1088	digit educ revolut	636	Education	0	636	0	0.00443100000000003	2
3907	electr price rise	1844	Econ	1844	0	0.0115456000000002	0	2
1082	invest renew energi	2162	Enviroment	0	2162	0	0.0119016	2
3697	privat health cover	2065	Health	2065	0	0.0288604999999997	0	2
3694	fix public hospit	204	Health	204	0	0.00378419999999999	0	2
1030	nation prevent health	1444	Health	0	1444	0	0.0117920000000002	2
2787	commun crime prevent	405	Crime	405	0	0.0023375	0	2
1156	train centr school	888	Education	0	888	0	0.00259074000000001	2
1096	territori emerg respons	407	Indigenous	0	407	0	0.00270049999999999	2
3688	lifetim health cover	630	Health	630	0	0.00975199999999997	0	2
3897	world biggest carbon	746	Econ	746	0	0.00277055999999999	0	2
3691	independ youth allow	392	Social	392	0	0.00979080000000002	0	2
3801	rural region remot	338	Region	338	0	0.00338720000000001	0	2
1072	invest clean energi	1246	Enviroment	0	1246	0	0.00607939999999995	2
3710	small busi sector	1017	Econ	1017	0	0.0187572000000001	0	2
2784	increas real wage	138	Econ	138	0	0.000774700000000001	0	2
3809	cost australian job	198	Econ	198	0	0.0016416	0	2
1129	busi enterpris centr	1731	Econ	0	1731	0	0.0134821199999999	2
2096	govern track record	260	Politics	260	0	0.00199104	0	2
190	anoth broken promis	499	Politics	499	0	0.00837320000000004	0	2
1185	human right oblig	402	Social	0	402	0	0.00244583999999999	2
3832	rigor costbenefit analysi	154	Econ	154	0	0.0011978	0	2
1122	invest higher educ	210	Education	0	210	0	0.00122268	2
1110	busi tax break	541	Econ	0	541	0	0.00315354000000002	2
3711	qualifi youth allow	194	Social	194	0	0.0025648	0	2
1170	clean energi technolog	833	Enviroment	0	833	0	0.00271205999999998	2
1163	heavi vehicl industri	172	Enviroment	0	172	0	0.00111398	2
3737	mine resourc sector	549	Enviroment	549	0	0.00840009999999993	0	2
171	increas privat health	389	Health	389	0	0.00149416	0	2
586	build australia fund	1344	Infrastructure	0	1344	0	0.00628711999999988	2
3767	two million job	188	Econ	188	0	0.00182	0	2
1181	support australian job	283	Econ	0	283	0	0.001436	2
3814	school fund model	613	Education	613	0	0.0050736	0	2
3748	australian privat health	549	Health	549	0	0.0028574	0	2
3745	cover privat health	315	Health	315	0	0.002528	0	2
3847	deliv budget surplu	1001	Econ	1001	0	0.00753780000000007	0	2
3770	cost small busi	446	Econ	446	0	0.00399600000000001	0	2
1231	deliv work famili	158	Econ	0	158	0	0.00031926	2
1117	work famili support	329	Social	0	329	0	0.0011403	2
1120	social secur law	100	Social	0	100	0	0.00070389	2
3802	increas electr cost	461	Enviroment	461	0	0.00353049999999997	0	2
1068	student incom support	407	Education	0	407	0	0.00306240000000001	2
661	famili never better	44	Social	0	44	0	0.000282	2
1069	lowincom tax offset	451	Econ	0	451	0	0.00345680000000001	2
2774	crime prevent program	488	Crime	488	0	0.00363120000000002	0	2
1169	safeti worker compens	107	Labour	0	107	0	0.00027676	2
131	small busi commun	889	Econ	889	0	0.0229641999999999	0	2
3894	reregul labour market	341	Econ	341	0	0.00225575999999999	0	2
1157	refund tax offset	210	Econ	0	210	0	0.000855799999999999	2
3828	solar panel rebat	408	Enviroment	408	0	0.00280800000000001	0	2
3757	privat medic insur	138	Health	138	0	0.0014688	0	2
3700	drop privat health	690	Health	690	0	0.00599639999999999	0	2
1065	coal mine industri	591	Econ	0	591	0	0.00525100000000005	2
3860	small busi face	388	Econ	388	0	0.00306000000000001	0	2
3902	regul red tape	246	Econ	246	0	0.00180808	0	2
3780	take privat health	841	Health	841	0	0.00428369999999999	0	2
1076	health workforc australia	282	Health	0	282	0	0.00259600000000001	2
3813	introduc new tax	579	Econ	579	0	0.004294	0	2
3806	sound public polici	110	Politics	110	0	0.001026	0	2
1060	health insur act	73	Health	0	73	0	0.000629200000000001	2
3714	chang youth allow	347	Social	347	0	0.0048178	0	2
337	cost privat health	397	Health	397	0	0.00189880000000001	0	2
1112	worker compens arrang	32	Labour	0	32	0	0.00020482	2
3784	million australian privat	177	Health	177	0	0.000716799999999999	0	2
3020	coalit govern deliv	194	Politics	194	0	0.00165	0	2
1164	incom support recipi	189	Social	0	189	0	0.00103572	2
3725	rule carbon tax	367	Enviroment	367	0	0.0035717	0	2
3812	access tertiari educ	189	Education	189	0	0.00185819999999999	0	2
1055	gp train place	142	Health	0	142	0	0.001536	2
3810	famili healthcar clinic	15	Health	15	0	9.12e-05	0	2
1035	heavi vehicl charg	43	Enviroment	0	43	0	0.0004712	2
3740	privat health system	414	Health	414	0	0.00329259999999999	0	2
3752	coalit put forward	84	Politics	84	0	0.000805600000000001	0	2
3859	understand small busi	190	Econ	190	0	0.00149	0	2
1011	educ tax refund	1746	Education	0	1746	0	0.0293475000000007	2
1086	health hospit fund	1239	Health	0	1239	0	0.00754720000000011	2
1052	prevent health agenc	1001	Health	0	1001	0	0.004914	2
1054	reduc carbon pollut	1383	Enviroment	0	1383	0	0.00882359999999991	2
1058	seamless nation economi	384	Econ	0	384	0	0.00290160000000001	2
3851	hold privat health	104	Health	104	0	0.0003468	0	2
3811	new nongovern school	32	Education	32	0	0.0002508	0	2
1107	support social secur	18	Social	0	18	0	0.00016218	2
3747	new increas tax	162	Econ	162	0	0.0017898	0	2
3743	net govern debt	319	Econ	319	0	0.00367740000000001	0	2
1095	nation partnership agreement	1102	Infrastructure	0	1102	0	0.00828527999999993	2
1044	eightweek nonpay penalti	12	Labour	0	12	0	0.0001632	2
3849	carbon tax reduc	470	Enviroment	470	0	0.00293760000000001	0	2
1174	home owner boost	790	Econ	0	790	0	0.00495507999999995	2
1152	liquid asset wait	17	Econ	0	17	0	0.00011088	2
3792	unlimit deposit guarante	46	Econ	46	0	0.000541200000000001	0	2
3774	compulsori amen fee	7	Education	7	0	7.92e-05	0	2
3873	new carbon tax	1122	Enviroment	1122	0	0.00676776000000002	0	2
3708	rural region student	251	Region	251	0	0.00384679999999999	0	2
3728	peopl drop privat	343	Health	343	0	0.0016744	0	2
1007	econom secur strategi	361	Econ	0	361	0	0.00760770000000003	2
1083	energi target scheme	601	Enviroment	0	601	0	0.00263220000000001	2
1014	commun infrastructur program	2351	Infrastructure	0	2351	0	0.0231660000000005	2
1015	local commun infrastructur	2294	Infrastructure	0	2294	0	0.0206247999999997	2
1018	region local commun	2202	Region	0	2202	0	0.0161070000000001	2
3722	green loan program	623	Enviroment	623	0	0.00780120000000007	0	2
3760	carbon tax make	887	Enviroment	887	0	0.00715400000000004	0	2
3753	small busi famili	337	Econ	337	0	0.00363910000000002	0	2
1126	famili support packag	232	Social	0	232	0	0.00036708	2
3393	small busi men	20	Econ	20	0	0.000121	0	2
1162	intern educ sector	246	Education	0	246	0	0.00179305	2
1125	price carbon pollut	923	Enviroment	0	923	0	0.00408158000000002	2
3693	chang privat health	531	Health	531	0	0.00800689999999996	0	2
3696	attack privat health	102	Health	102	0	0.0011322	0	2
856	misl australian peopl	53	Defence	53	0	0.000363	0	2
3701	exist privat health	111	Health	111	0	0.0005439	0	2
3704	retain exist privat	88	Health	88	0	0.0003263	0	2
3762	insur rebat includ	46	Health	46	0	0.00014	0	2
3800	rebat older australian	35	Social	35	0	5.8e-05	0	2
3773	carbon tax increas	1021	Enviroment	1021	0	0.00814439999999992	0	2
2882	small busi employ	229	Econ	229	0	0.00183539999999999	0	2
1199	energi futur plan	360	Infrastructure	0	360	0	0.000824399999999999	2
3845	increas passeng movement	110	Infrastructure	110	0	0.000979200000000001	0	2
3789	cost live australian	172	Econ	172	0	0.0014	0	2
1118	support local job	719	Econ	0	719	0	0.00429828000000003	2
2830	cent increas real	70	Econ	70	0	0.0005194	0	2
3905	red tape regul	236	Econ	236	0	0.00176928000000001	0	2
3858	australian peopl believ	73	Social	73	0	0.000535299999999999	0	2
1227	work health safeti	1263	Labour	0	1263	0	0.00659532000000015	2
3731	health cover load	252	Health	252	0	0.001295	0	2
3870	cut privat health	311	Health	311	0	0.00142788	0	2
3822	without carbon tax	695	Econ	695	0	0.00440000000000001	0	2
3808	cost carbon tax	1654	Enviroment	1654	0	0.0114	0	2
3699	carbon tax go	1104	Enviroment	1104	0	0.01841	0	2
772	broken promis govern	208	Politics	208	0	0.00103334	0	2
1139	australian emiss unit	39	Enviroment	0	39	0	0.0001626	2
3734	govern lost control	326	Politics	326	0	0.004658	0	2
1150	nation build econom	1162	Econ	0	1162	0	0.00268372	2
1016	clean energi futur	3158	Enviroment	0	3158	0	0.0374699000000002	2
1237	vet feehelp assist	15	Health	0	15	0	9.24e-05	2
3682	big new tax	2620	Econ	2620	0	0.134876700000005	0	2
1145	new multipurpos hall	519	Infrastructure	0	519	0	0.00219971999999999	2
3689	illeg boat arriv	990	Migration	990	0	0.0339569999999993	0	2
3819	carbon tax tax	657	Enviroment	657	0	0.0041847	0	2
3876	geograph price discrimin	22	Econ	22	0	0.00020538	0	2
3892	new tax govern	161	Econ	161	0	0.000954720000000001	0	2
3778	carbon tax cost	1426	Enviroment	1426	0	0.0113315000000001	0	2
1081	build educ revolut	8065	Education	0	8065	0	0.0652427999999941	2
3921	boat arriv carri	125	Migration	125	0	0.00090678	0	2
3854	defenc famili healthcar	8	Health	8	0	4.08e-05	0	2
3751	peopl arriv illeg	268	Migration	268	0	0.0023103	0	2
1121	plan school improv	1106	Education	0	1106	0	0.00447167000000002	2
1137	australian consum law	852	Econ	0	852	0	0.00669043000000007	2
1064	health hospit network	595	Health	0	595	0	0.00495039999999997	2
1136	seam ga mine	4449	Enviroment	0	4449	0	0.0179179199999994	2
3755	public interest media	435	Econ	435	0	0.00608820000000001	0	2
3727	great big tax	626	Econ	626	0	0.00640499999999998	0	2
1056	nation school pride	1270	Education	0	1270	0	0.00599040000000004	2
1140	build econom stimulu	1158	Econ	0	1158	0	0.00269397000000002	2
43	seek leav tabl	12	Labour	12	0	0.0001141	0	2
1004	build job plan	592	Labour	0	592	0	0.0082064	2
1010	nation build job	637	Labour	0	637	0	0.00769979999999998	2
1050	cpr fuel credit	4	Enviroment	0	4	0	2.64e-05	2
1051	nation green job	246	Enviroment	0	246	0	0.00296059999999999	2
3790	big tax everyth	198	Econ	198	0	0.000987500000000001	0	2
1111	school modernis program	249	Education	0	249	0	0.000904040000000002	2
1135	ga storag act	19	Enviroment	0	19	0	9.152e-05	2
1241	secur sustain pension	20	Social	0	20	0	0.00010404	2
3705	pink batt program	317	Social	317	0	0.0046948	0	2
3818	batt school hall	399	Education	399	0	0.0020091	0	2
3830	pink batt school	481	Social	481	0	0.00237439999999999	0	2
1106	australian nation prevent	703	Health	0	703	0	0.00220374	2
3719	arriv illeg boat	358	Migration	358	0	0.00407999999999999	0	2
3850	wanneroo senior high	6	Education	6	0	6.12e-05	0	2
3831	never deliv surplu	152	Econ	152	0	0.0010282	0	2
3735	elect carbon tax	417	Enviroment	417	0	0.004437	0	2
1149	support tax law	1	Econ	0	1	0	7.96e-06	2
3777	tax mine industri	636	Enviroment	636	0	0.00645830000000003	0	2
3884	school hall ripoff	137	Education	137	0	0.000652580000000001	0	2
3803	east timor solut	482	Defence	482	0	0.00423199999999997	0	2
3746	mine tax revenu	536	Enviroment	536	0	0.00546359999999996	0	2
3738	promis carbon tax	1015	Enviroment	1015	0	0.0106904000000001	0	2
3852	mine tax rais	412	Econ	412	0	0.0026112	0	2
1037	carbon sequestr right	16	Enviroment	0	16	0	0.00012	2
3795	overpr school hall	170	Education	170	0	0.0014883	0	2
1144	carbon farm initi	1210	Enviroment	0	1210	0	0.00643994000000004	2
3764	tax govern led	210	Econ	210	0	0.001736	0	2
1128	carbon price mechan	932	Enviroment	0	932	0	0.00394476000000002	2
3739	carbon tax mine	1400	Enviroment	1400	0	0.0161864999999996	0	2
3761	economywid carbon tax	170	Enviroment	170	0	0.000896	0	2
3869	agedcar provid agreement	2	Social	2	0	1.956e-05	0	2
3820	carbon tax know	218	Enviroment	218	0	0.0013875	0	2
1211	energi futur packag	832	Enviroment	0	832	0	0.00186588	2
3804	biggest carbon tax	589	Enviroment	589	0	0.00246099999999999	0	2
3875	tax base lie	199	Econ	199	0	0.000987780000000001	0	2
3879	foreign carbon trader	17	Enviroment	17	0	8.802e-05	0	2
1113	nation plan school	1076	Education	0	1076	0	0.00439397999999999	2
1127	vehicl charg determin	4	Enviroment	0	4	0	8.55e-06	2
4	make end meet	18880	Econ	0	18880	0	0.558890899999936	3
81	struggl make end	9791	Econ	0	9791	0	0.0564493999999946	3
2030	govern cut fund	1164	Econ	0	1164	0	0.0108099999999999	3
1561	public servic job	2299	Politics	0	2299	0	0.0226800000000008	3
1976	cut famili payment	456	Social	0	456	0	0.00543720000000002	3
4812	mobil black spot	5642	Enviroment	5642	0	0.0237451800000016	0	3
1999	abbott govern cut	635	Econ	0	635	0	0.00626039999999997	3
2073	abbott govern budget	611	Politics	0	611	0	0.00429047999999995	3
596	trade train centr	1373	Education	0	1373	0	0.0200888999999996	3
4314	scrap carbon tax	1489	Enviroment	1489	0	0.0107158000000001	0	3
4605	carbon tax repeal	1514	Enviroment	1514	0	0.0176204	0	3
366	impact climat chang	9951	Enviroment	0	9951	0	0.0958276000000037	3
2081	support marriag equal	3114	Social	0	3114	0	0.0259570500000011	3
4674	small mediums busi	4672	Econ	4672	0	0.0423240000000002	0	3
2087	live poverti line	3191	Social	0	3191	0	0.0226012499999986	3
2815	black spot program	6244	Infrastructure	6244	0	0.0772527999999973	0	3
2140	invest public transport	1102	Infrastructure	0	1102	0	0.00690623999999989	3
4709	chinaaustralia free trade	1504	Foreign	1504	0	0.0126654000000003	0	3
2153	futur financi advic	1877	Econ	0	1877	0	0.00827948000000007	3
4702	trade agreement china	2104	Foreign	2104	0	0.0180752000000006	0	3
4697	research futur fund	1932	Education	1932	0	0.0151155999999998	0	3
1984	cut abc sb	1757	Econ	0	1757	0	0.00912640000000001	3
2096	govern track record	449	Politics	0	449	0	0.00329543999999998	3
2162	wait six month	2079	Health	0	2079	0	0.0116031600000002	3
4756	part coalit govern	419	Politics	419	0	0.00280000000000002	0	3
2122	govern came offic	492	Politics	0	492	0	0.00294422999999998	3
4814	coalit govern invest	573	Econ	573	0	0.00294121999999998	0	3
1136	seam ga mine	1102	Enviroment	0	1102	0	0.00760423999999994	3
1171	act climat chang	3069	Enviroment	0	3069	0	0.0191665800000002	3
1076	health workforc australia	262	Health	0	262	0	0.00159005	3
4591	small medium busi	7662	Econ	7662	0	0.127993600000014	0	3
1404	instant asset writeoff	3210	Econ	3210	0	0.0357587999999997	0	3
3824	australian small busi	6247	Econ	6247	0	0.0196620999999994	0	3
4717	remov carbon tax	702	Enviroment	702	0	0.0042699	0	3
2084	renew energi sector	2450	Enviroment	0	2450	0	0.0158093600000003	3
2126	clean energi financ	4460	Enviroment	0	4460	0	0.0233876999999993	3
2785	new job creat	3234	Econ	3234	0	0.0307359	0	3
2781	road recoveri program	1485	Infrastructure	1485	0	0.0118099999999997	0	3
2132	talk big game	1025	Politics	0	1025	0	0.0065310800000001	3
4700	local sport champion	570	Social	570	0	0.00590100000000004	0	3
1213	govern continu work	1827	Politics	1827	0	0.0137424	0	3
2014	commun legal servic	1648	Social	0	1648	0	0.0198784000000004	3
2100	renew energi industri	2243	Infrastructure	0	2243	0	0.0131706400000005	3
4836	new psychoact substanc	126	Science	126	0	0.000874199999999999	0	3
4804	develop northern australia	2287	Region	2287	0	0.0152863200000004	0	3
2106	vulner peopl commun	2146	Social	0	2146	0	0.0149838000000003	3
4571	reduc red tape	3027	Politics	3027	0	0.0807533999999992	0	3
4593	red green tape	1199	Politics	1199	0	0.0208440000000001	0	3
4621	cut red tape	5542	Politics	5542	0	0.0769242	0	3
189	access health care	2225	Health	0	2225	0	0.0350597000000001	3
4601	farm manag deposit	1067	Econ	1067	0	0.0188804999999998	0	3
2077	liber govern cut	251	Econ	0	251	0	0.00154112	3
2762	strong econom manag	687	Education	687	0	0.00511709999999997	0	3
4726	illeg maritim arriv	346	Migration	346	0	0.00316469999999999	0	3
3791	abolish carbon tax	1000	Enviroment	1000	0	0.00800080000000001	0	3
130	tackl climat chang	7187	Enviroment	0	7187	0	0.0747334999999996	3
2003	cut health educ	1342	Education	0	1342	0	0.0137297999999998	3
4703	get budget back	1644	Econ	1644	0	0.0121784000000002	0	3
3753	small busi famili	5810	Econ	5810	0	0.032055000000001	0	3
3805	busi famili enterpris	4984	Econ	4984	0	0.0169883999999998	0	3
4715	build stronger economi	645	Econ	645	0	0.00366000000000001	0	3
4784	unnecessari red tape	880	Politics	880	0	0.00547539000000005	0	3
4785	job creat last	431	Econ	431	0	0.00234525000000001	0	3
291	action climat chang	14553	Enviroment	0	14553	0	0.46601839999998	3
4410	independ public school	587	Education	587	0	0.00526380000000001	0	3
3710	small busi sector	2372	Econ	2372	0	0.0370005000000001	0	3
2142	everi child everi	450	Social	0	450	0	0.00279200000000001	3
278	racial discrimin act	4575	Indigenous	0	4575	0	0.0467058000000045	3
2118	social safeti net	1345	Social	0	1345	0	0.00806359999999997	3
4692	australian energi regul	4328	Politics	4328	0	0.041785199999996	0	3
4663	trade support loan	382	Econ	382	0	0.00341630000000001	0	3
2102	increas base rate	323	Labour	0	323	0	0.00216	3
1449	reduc complianc cost	294	Econ	294	0	0.00194160999999999	0	3
1297	reduc regulatori burden	496	Politics	496	0	0.00428400000000002	0	3
4462	green armi project	658	Defence	658	0	0.0174159	0	3
2004	put food tabl	6719	Econ	0	6719	0	0.0830109000000069	3
3709	tax carbon tax	403	Enviroment	403	0	0.00168116	0	3
3804	biggest carbon tax	106	Enviroment	106	0	0.00019488	0	3
4827	clean energi regul	1417	Enviroment	1417	0	0.0079351800000001	0	3
2023	need royal commiss	1553	Politics	0	1553	0	0.0160687999999996	3
4693	health suicid prevent	5178	Health	5178	0	0.0264707999999984	0	3
4760	mental health suicid	6505	Health	6505	0	0.0318060600000015	0	3
3720	tax mine tax	1108	Enviroment	1108	0	0.00553219999999997	0	3
3739	carbon tax mine	1102	Enviroment	1102	0	0.00487680000000001	0	3
4762	busi creat job	1753	Econ	1753	0	0.0107307399999997	0	3
4667	engin room economi	1267	Econ	1267	0	0.00581789999999995	0	3
2147	cut public servic	1094	Social	0	1094	0	0.00546164999999998	3
2031	temporari work visa	960	Migration	0	960	0	0.00915399999999997	3
4683	creat local job	3273	Econ	3273	0	0.0313842000000023	0	3
4705	back small busi	1099	Econ	1099	0	0.00616970000000008	0	3
4580	job small busi	1771	Econ	1771	0	0.0298449999999991	0	3
1226	tradit owner land	1936	Indigenous	0	1936	0	0.0163937999999993	3
30	univers health care	725	Health	0	725	0	0.0194786	3
1961	famili domest violenc	4015	Social	0	4015	0	0.0811304000000026	3
2137	support cut penalti	197	Labour	0	197	0	0.000821280000000002	3
2064	financi advic reform	1026	Econ	0	1026	0	0.00494328000000002	3
4800	defenc forc retir	206	Defence	206	0	0.00125565	0	3
2052	would cut health	182	Health	0	182	0	0.000887400000000001	3
4746	small busi grow	975	Econ	975	0	0.00525083999999996	0	3
2134	deserv better govern	190	Politics	0	190	0	0.00111864	3
4710	indigen land corpor	308	Indigenous	308	0	0.00294919999999999	0	3
2035	abbott liber govern	156	Politics	0	156	0	0.0012321	3
121	govern done noth	769	Politics	0	769	0	0.00823360000000002	3
1975	cut educ cut	1796	Education	0	1796	0	0.00634440000000002	3
2015	educ cut health	1691	Education	0	1691	0	0.00353279999999999	3
2092	health chang pension	1545	Health	0	1545	0	0.00189279999999999	3
2093	cut health chang	1541	Health	0	1541	0	0.00185370000000001	3
2119	chang pension chang	1461	Social	0	1461	0	0.00164703000000001	3
2144	pension chang gst	1457	Econ	0	1457	0	0.00140679000000001	3
4614	trade tourism invest	1433	Econ	1433	0	0.0206972999999999	0	3
1082	invest renew energi	4166	Enviroment	0	4166	0	0.0285768000000014	3
4786	green armi team	548	Enviroment	548	0	0.00336285000000001	0	3
4645	rid carbon tax	631	Enviroment	631	0	0.00347200000000001	0	3
4708	get rid carbon	610	Enviroment	610	0	0.0023533	0	3
69	peopl northern territori	956	Region	0	956	0	0.0057847499999999	3
4515	small famili busi	3439	Econ	3439	0	0.0473615999999996	0	3
324	govern broken promis	398	Politics	0	398	0	0.00263859000000001	3
3684	introduc carbon tax	591	Enviroment	591	0	0.00270383999999998	0	3
1982	cut famili tax	1075	Econ	0	1075	0	0.0132060000000001	3
2057	budget broken promis	198	Politics	0	198	0	0.0011979	3
4649	employ educ train	880	Education	880	0	0.0115360000000001	0	3
2051	lowest paid worker	1110	Econ	0	1110	0	0.00829260000000008	3
4568	industri innov scienc	2192	Education	2192	0	0.0748979999999967	0	3
3020	coalit govern deliv	452	Politics	452	0	0.00532839999999998	0	3
3905	red tape regul	531	Politics	531	0	0.00244325	0	3
4755	temporari budget repair	566	Econ	566	0	0.00296763999999998	0	3
772	broken promis govern	187	Politics	0	187	0	0.00108905	3
4803	unincorpor small busi	392	Econ	392	0	0.00100056	0	3
2097	freez medicar rebat	1104	Health	0	1104	0	0.00697787999999995	3
799	make life harder	953	Social	0	953	0	0.00541697999999993	3
4718	reduc compani tax	994	Enviroment	994	0	0.00607620000000005	0	3
4661	econom action strategi	242	Econ	242	0	0.0012192	0	3
2172	promis cut health	247	Health	0	247	0	0.000743279999999999	3
193	health care need	1534	Health	0	1534	0	0.00912625000000014	3
4671	diploma associ degre	332	Education	332	0	0.002268	0	3
4688	advanc diploma associ	244	Education	244	0	0.001188	0	3
4698	busi engin room	1463	Econ	1463	0	0.00469580000000001	0	3
4742	small busi engin	1263	Econ	1263	0	0.00329782000000003	0	3
4713	safe secur australia	265	Crime	265	0	0.00108	0	3
2116	longer live better	109	Health	0	109	0	0.000791040000000001	3
2169	famili go univers	518	Social	0	518	0	0.00315001999999997	3
184	cost child care	401	Social	0	401	0	0.00442860000000001	3
2170	increas univers fee	266	Education	0	266	0	0.00119574	3
190	anoth broken promis	418	Politics	0	418	0	0.00414020000000001	3
2058	would cut educ	441	Education	0	441	0	0.000929100000000001	3
4851	declar terrorist organis	133	Crime	133	0	0.000884449999999999	0	3
4809	environment water holder	984	Enviroment	984	0	0.00699931999999987	0	3
2109	cut public hospit	163	Health	0	163	0	0.000775000000000002	3
586	build australia fund	183	Infrastructure	0	183	0	0.00125795	3
3897	world biggest carbon	203	Enviroment	203	0	0.000685790000000001	0	3
2146	mental ill health	1349	Health	0	1349	0	0.00813903999999995	3
2175	racist hate speech	153	Social	0	153	0	0.00062759	3
1705	small busi tax	2500	Econ	2500	0	0.0108201799999997	0	3
2114	record low wage	539	Labour	0	539	0	0.00316415999999998	3
1941	labour market test	1081	Labour	0	1081	0	0.0309139999999997	3
4321	economi safe secur	215	Econ	215	0	0.000468600000000001	0	3
4739	australian medic research	275	Health	275	0	0.001838	0	3
4675	social polici legal	310	Social	310	0	0.0017612	0	3
4684	polici legal affair	309	Politics	309	0	0.0016758	0	3
2013	reform neg gear	754	Econ	0	754	0	0.00783029999999994	3
2099	cut fund univers	148	Education	0	148	0	0.000839449999999998	3
1944	penalti rate cut	2590	Labour	0	2590	0	0.0633798000000024	3
4685	employe share scheme	509	Labour	509	0	0.00356819999999999	0	3
2167	share nation incom	395	Econ	0	395	0	0.00217136	3
2882	small busi employ	467	Econ	467	0	0.00295788	0	3
2044	real action climat	1670	Enviroment	0	1670	0	0.00797149999999996	3
2121	govern right thing	703	Politics	0	703	0	0.0049528	3
2091	cut cut cut	159	Econ	0	159	0	0.00117594	3
2056	multin profit shift	86	Econ	0	86	0	0.000690000000000001	3
2108	australian look work	343	Labour	0	343	0	0.00192944	3
2094	first nation australian	733	Indigenous	0	733	0	0.00492302999999999	3
2050	climat chang energi	3095	Enviroment	0	3095	0	0.0239063000000008	3
1998	cut health cut	383	Health	0	383	0	0.0014647	3
2022	health cut educ	299	Education	0	299	0	0.0008662	3
2135	flee domest violenc	2053	Social	0	2053	0	0.0128997599999995	3
2009	big busi tax	766	Econ	0	766	0	0.00502199999999998	3
406	need base fund	182	Social	0	182	0	0.00101486	3
2000	wait home care	449	Social	0	449	0	0.0046768	3
2942	record level fund	155	Social	155	0	0.000962550000000003	0	3
4835	manag invest trust	169	Econ	169	0	0.000910740000000001	0	3
2041	wage growth record	408	Econ	0	408	0	0.00315360000000001	3
2038	univers healthcar system	249	Health	0	249	0	0.002255	3
4206	lost small busi	53	Econ	53	0	0.00027898	0	3
2082	cut paid parent	207	Social	0	207	0	0.00121578	3
4668	servic disabl servic	384	Social	384	0	0.00309959999999999	0	3
2157	big busi bank	327	Econ	0	327	0	0.00120467	3
4741	immedi tax deduct	698	Econ	698	0	0.00335071	0	3
4669	essenti servic australian	708	Social	708	0	0.00376310000000001	0	3
4816	highest electr price	459	Econ	459	0	0.00284747999999997	0	3
2054	protect penalti rate	475	Labour	0	475	0	0.00291720000000001	3
2048	cut univers fund	452	Education	0	452	0	0.00343439999999999	3
2005	paid domest violenc	639	Social	0	639	0	0.00675980000000001	3
176	good enough govern	336	Politics	0	336	0	0.00272094	3
1534	temporari skill migrat	224	Migration	0	224	0	0.0010757	3
295	work peopl countri	92	Labour	0	92	0	0.00059122	3
4712	afford reliabl energi	976	Infrastructure	976	0	0.00735999999999987	0	3
2059	cut school hospit	447	Health	0	447	0	0.00218699999999999	3
4728	social servic portfolio	427	Social	427	0	0.0027376	0	3
2027	tafe vocat educ	333	Education	0	333	0	0.00325680000000002	3
7	australian ship industri	113	Econ	0	113	0	0.0017538	3
2105	low middleincom australian	89	Social	0	89	0	0.000483599999999999	3
4665	provid tax relief	553	Econ	553	0	0.00372499999999998	0	3
2016	give tax cut	949	Econ	0	949	0	0.00662940000000002	3
2040	reli penalti rate	566	Labour	0	566	0	0.0030738	3
2138	free child care	165	Social	0	165	0	0.00108878	3
4829	million complianc cost	38	Econ	38	0	0.00017328	0	3
2110	cut pension index	92	Social	0	92	0	0.00043344	3
1940	tax cut big	2600	Econ	0	2600	0	0.0511561999999991	3
1950	cut big busi	1931	Econ	0	1931	0	0.0229116000000002	3
2131	first nation commun	1283	Indigenous	0	1283	0	0.00777957999999984	3
2021	give big busi	324	Econ	0	324	0	0.00183	3
487	tax cut top	360	Econ	0	360	0	0.00165527999999999	3
4657	vocat educ skill	490	Education	490	0	0.00542340000000001	0	3
2066	respons lend law	809	Econ	0	809	0	0.0069163499999999	3
2154	handout big busi	187	Econ	0	187	0	0.0006102	3
2155	govern tri cut	65	Econ	0	65	0	0.00034323	3
2072	cut pension cut	85	Social	0	85	0	0.00041906	3
3045	intellig servic act	113	Defence	113	0	0.000910569999999999	0	3
4730	million exclud gst	71	Econ	71	0	0.000647220000000001	0	3
2098	clean energi target	2403	Enviroment	0	2403	0	0.0148656000000003	3
4607	stronger commun program	1433	Social	1433	0	0.0238368000000002	0	3
4776	corpor rate tax	9	Econ	9	0	4.782e-05	0	3
4783	industri scienc technolog	839	Education	839	0	0.00493343000000003	0	3
2061	fewer apprentic traine	69	Education	0	69	0	0.000503359999999999	3
4840	affair trade portfolio	26	Econ	26	0	8.376e-05	0	3
4572	small busi packag	966	Econ	966	0	0.01352	0	3
2083	area like mine	57	Social	0	57	0	0.00049112	3
4735	revenu financi servic	736	Econ	736	0	0.0052532	0	3
4600	infrastructur transport citi	506	Infrastructure	506	0	0.00830249999999994	0	3
4640	design commun provid	18	Social	18	0	0.0002304	0	3
4627	water resourc stand	7	Enviroment	7	0	6.6e-05	0	3
4596	trade invest growth	133	Econ	133	0	0.002332	0	3
4113	job lost small	23	Econ	23	0	7.875e-05	0	3
4850	women econom secur	754	Econ	754	0	0.00386771999999994	0	3
4696	turnbul coalit govern	382	Politics	382	0	0.00295739999999999	0	3
2075	cut energi supplement	62	Econ	0	62	0	0.00034428	3
4654	grow job small	197	Econ	197	0	0.0005535	0	3
4845	million women safeti	113	Crime	113	0	0.000658630000000001	0	3
2063	call turnbul govern	887	Politics	0	887	0	0.00714766000000005	3
4603	innov scienc agenda	690	Education	690	0	0.0102413999999999	0	3
2033	turnbul govern cut	339	Politics	0	339	0	0.0024295	3
4648	safeti multicultur affair	155	Social	155	0	0.00077	0	3
2047	commun like mine	83	Social	0	83	0	0.0006784	3
4619	guarante essenti servic	766	Social	766	0	0.00585330000000003	0	3
4670	plan stronger economi	411	Econ	411	0	0.0024926	0	3
4848	innov scienc portfolio	70	Science	70	0	0.00018117	0	3
4650	urban infrastructur citi	387	Infrastructure	387	0	0.00431200000000001	0	3
4610	region develop territori	508	Region	508	0	0.00708729999999999	0	3
2107	paid famili domest	426	Social	0	426	0	0.00140818	3
2017	older australian wait	284	Social	0	284	0	0.00218749999999999	3
2156	tax cut millionair	188	Econ	0	188	0	0.00059224	3
4819	enterpris tax plan	898	Econ	898	0	0.00308481999999998	0	3
4656	social servic disabl	239	Social	239	0	0.001703	0	3
4655	educ train stand	4	Education	4	0	3.96e-05	0	3
4582	innov scienc resourc	168	Education	168	0	0.0020331	0	3
4647	commun safeti multicultur	160	Social	160	0	0.000728	0	3
2078	royal commiss veteran	1533	Social	0	1533	0	0.00699054000000008	3
1987	tri cut pension	20	Social	0	20	0	0.0001548	3
1995	uluru statement heart	3144	Indigenous	0	3144	0	0.0428265000000028	3
4695	relev marriag belief	1	Social	1	0	1.07e-05	0	3
4620	technic capabl notic	26	Infrastructure	26	0	0.0004425	0	3
4681	environ energi stand	8	Infrastructure	8	0	5.75e-05	0	3
2148	scrap energi supplement	60	Enviroment	0	60	0	0.0002387	3
4806	clean australia day	12	Social	12	0	9.06e-05	0	3
4841	cyber safeti art	263	Crime	263	0	0.00113448	0	3
2113	australian invest guarante	151	Econ	0	151	0	0.000515229999999999	3
2045	morrison govern fail	430	Politics	0	430	0	0.00381990000000003	3
4747	morrison govern invest	418	Politics	418	0	0.00263142	0	3
2034	call morrison govern	1022	Politics	0	1022	0	0.0101361	3
4646	custom commun safeti	173	Social	173	0	0.001022	0	3
4847	skill small famili	753	Econ	753	0	0.00198912	0	3
4792	immigr citizenship migrant	607	Migration	607	0	0.00146047	0	3
4793	citizenship migrant servic	619	Migration	619	0	0.00152295	0	3
4805	migrant servic multicultur	615	Migration	615	0	0.00144960000000001	0	3
2124	commiss veteran suicid	1422	Social	0	1422	0	0.00509698000000003	3
4824	pacif assist defenc	15	Defence	15	0	3.65e-05	0	3
2042	cut takehom pay	4	Econ	0	4	0	2.16e-05	3
2104	cut pension around	3	Social	0	3	0	7.94e-06	3
4807	homeless social commun	78	Social	78	0	0.0002718	0	3
1993	gender pay gap	1	Econ	0	1	0	1.61e-05	3
