# Supplementary material for: Media ownership and ideological slant: Evidence from Australian newspaper mergers
Source: PLoS One. 2024 Dec 31;19(12):e0315137. doi: 10.1371/journal.pone.0315137 (PMC11687783; doi:10.1371/journal.pone.0315137)
Supplement: S1 Data — (ZIP) [file pone.0315137.s011.zip › Data_Package/input/voting_pseudonames.csv]

newspaper	sa2_code	div_nm	state	lnp_2016	lp_2016	lnp_2019	lp_2019	lnp_2022	lp_2022
Newspaper_185	401011001	Adelaide	SA	45.35	54.65	41.82	58.18	38.09	61.91
Newspaper_74	206041122	Melbourne	VIC	33.43	66.57	32.94	67.06	22.09	77.91
Newspaper_211	117031336	Sydney	NSW	34.69	65.31	31.33	68.67	24.43	75.57
Newspaper_207	305011105	Brisbane	QLD	55.92	44.08	54.92	45.08	45.6	54.4
Newspaper_191	801061068
Newspaper_182	117031337	Sydney	NSW	34.69	65.31	31.33	68.67	24.43	75.57
Newspaper_187	206041122	Melbourne	VIC	33.43	66.57	32.94	67.06	22.09	77.91
Newspaper_218	309091540	Moncrieff	QLD	64.94	35.06	65.36	34.64	61.19	38.81
Newspaper_269	318021490	Herbert	QLD	49.98	50.02	58.36	41.64	61.77	38.23
Newspaper_232	601051027	Clark	TAS	34.66	65.34	33.83	66.17	32.76	67.24
Newspaper_199	306021145	Leichhardt	QLD	53.95	46.05	54.17	45.83	53.44	46.56
Newspaper_179	117031336	Sydney	NSW	34.69	65.31	31.33	68.67	24.43	75.57
Newspaper_73	111031229	Newcastle	NSW	36.16	63.84	36.17	63.83	32.02	67.98
Newspaper_60	203021039	Corio	VIC	40.01	59.99	39.68	60.32	37.16	62.84
Newspaper_81	107041548	Cunningham	NSW	36.68	63.32	36.59	63.41	35.3	64.7
Newspaper_273	801061068
Newspaper_258	401011001	Adelaide	SA	45.35	54.65	41.82	58.18	38.09	61.91
Newspaper_177	206041122	Melbourne	VIC	33.43	66.57	32.94	67.06	22.09	77.91
Newspaper_244	701011002	Solomon	NT	44	56	46.92	53.08	40.63	59.37
Newspaper_258	305011105	Brisbane	QLD	55.92	44.08	54.92	45.08	45.6	54.4
Newspaper_173	117031337	Sydney	NSW	34.69	65.31	31.33	68.67	24.43	75.57
Newspaper_202	801061068
Newspaper_176	206041122	Melbourne	VIC	33.43	66.57	32.94	67.06	22.09	77.91
Newspaper_123	111031229	Newcastle	NSW	36.16	63.84	36.17	63.83	32.02	67.98
Newspaper_230	122011419	Warringah	NSW	61.09	38.91	52.12	47.88	51.43	48.57
Newspaper_93	206041122	Melbourne	VIC	33.43	66.57	32.94	67.06	22.09	77.91
Newspaper_29	102011032	Robertson	NSW	51.14	48.86	54.24	45.76	47.74	52.26
Newspaper_264	206041122	Melbourne	VIC	33.43	66.57	32.94	67.06	22.09	77.91
Newspaper_203	702011045	Lingiari	NT	41.58	58.42	44.54	55.46	49.05	50.95
	111031229	Newcastle	NSW	36.16	63.84	36.17	63.83	32.02	67.98
Newspaper_178	601051027	Clark	TAS	34.66	65.34	33.83	66.17	32.76	67.24
Newspaper_214	602011038	Bass	TAS	43.91	56.09	50.41	49.59	51.43	48.57
Newspaper_94	123021437	Macarthur	NSW	41.67	58.33	41.6	58.4	41.47	58.53
Newspaper_45
Newspaper_180	701011002	Solomon	NT	44	56	46.92	53.08	40.63	59.37
Newspaper_1	604011077	Braddon	TAS	47.8	52.2	53.09	46.91	58.03	41.97
Newspaper_197	109011174	Farrer	NSW	70.53	29.47	69.83	30.17	66.35	33.65
Newspaper_64	309101270	Moncrieff	QLD	64.94	35.06	65.36	34.64	61.19	38.81
Newspaper_16	312011337	Dawson	QLD	53.34	46.66	64.61	35.39	60.42	39.58
Newspaper_206	201011002	Ballarat	VIC	42.68	57.32	39.02	60.98	37.03	62.97
Newspaper_128	125041492	Parramatta	NSW	42.33	57.67	46.5	53.5	45.43	54.57
Newspaper_224	125041492	Parramatta	NSW	42.33	57.67	46.5	53.5	45.43	54.57
Newspaper_82	123021437	Macarthur	NSW	41.67	58.33	41.6	58.4	41.47	58.53
Newspaper_209	113031270	Riverina	NSW	66.44	33.56	69.48	30.52	64.85	35.15
Newspaper_194	202011018	Bendigo	VIC	46.26	53.74	40.96	59.04	37.89	62.11
Newspaper_133	318011462	Kennedy	QLD	56.86	43.14	64.51	35.49	60.16	39.84
Newspaper_181	316031427	Fairfax	QLD	60.89	39.11	63.44	36.56	58.95	41.05
Newspaper_223	318011464	Kennedy	QLD	56.86	43.14	64.51	35.49	60.16	39.84
Newspaper_255	217041480	Wannon	VIC	58.96	41.04	60.38	39.62	59.07	40.93
Newspaper_31	103041077	Calare	NSW	61.81	38.19	63.29	36.71	65.45	34.55
Newspaper_57	214011371	Dunkley	VIC	51.43	48.57	47.26	52.74	43.73	56.27
Newspaper_277	103011058	Calare	NSW	61.81	38.19	63.29	36.71	65.45	34.55
Newspaper_82	117031337	Sydney	NSW	34.69	65.31	31.33	68.67	24.43	75.57
Newspaper_164	404021101	Hindmarsh	SA	30.09	69.91	43.46	56.54	41.05	58.95
Newspaper_229	127031598	Fowler	NSW	32.51	67.49	36.01	63.99	44.28	55.72
Newspaper_140	125041492	Parramatta	NSW	42.33	57.67	46.5	53.5	45.43	54.57
Newspaper_166	117031337	Sydney	NSW	34.69	65.31	31.33	68.67	24.43	75.57
Newspaper_131	126011495	Bennelong	NSW	59.72	40.28	56.91	43.09	49.02	50.98
Newspaper_242	110041203	New England	NSW	66.42	33.58	67.63	32.37	66.43	33.57
Newspaper_44	105031101	Parkes	NSW	65.1	34.9	66.91	33.09	67.84	32.16
Newspaper_281	207031161	Chisholm	VIC	55.68	44.32	50.57	49.43	43.59	56.41
Newspaper_87	211011448	Aston	VIC	58.59	41.41	60.13	39.87	52.81	47.19
Newspaper_145	306041165	Leichhardt	QLD	53.95	46.05	54.17	45.83	53.44	46.56
Newspaper_83	306031159	Kennedy	QLD	56.86	43.14	64.51	35.49	60.16	39.84
Newspaper_53	127031598	Fowler	NSW	32.51	67.49	36.01	63.99	44.28	55.72
Newspaper_79	122011419	Warringah	NSW	61.09	38.91	52.12	47.88	51.43	48.57
Newspaper_143	124031464	Lindsay	NSW	48.89	51.11	55.04	44.96	56.34	43.66
Newspaper_282	209041225	McEwen	VIC	42.15	57.85	44.98	55.02	46.72	53.28
Newspaper_117	214021380	Flinders	VIC	51.43	48.57	55.64	44.36	56.7	43.3
Newspaper_11	116011303	Greenway	NSW	43.69	56.31	47.2	52.8	38.47	61.53
Newspaper_175	210041241	Gorton	VIC	30.55	69.45	34.64	65.36	40.03	59.97
Newspaper_7	208031188	Isaacs	VIC	42.52	57.48	43.57	56.43	43.15	56.85
Newspaper_154	115011555	Berowra	NSW	66.45	33.55	65.65	34.35	59.77	40.23
Newspaper_112	206041122	Melbourne	VIC	33.43	66.57	32.94	67.06	22.09	77.91
Newspaper_190	306051166	Kennedy	QLD	56.86	43.14	64.51	35.49	60.16	39.84
Newspaper_49	401011001	Adelaide	SA	45.35	54.65	41.82	58.18	38.09	61.91
Newspaper_99	207031161	Chisholm	VIC	55.68	44.32	50.57	49.43	43.59	56.41
Newspaper_215	127031598	Fowler	NSW	32.51	67.49	36.01	63.99	44.28	55.72
Newspaper_276	507051188	Brand	WA	38.57	61.43	43.34	56.66	33.29	66.71
Newspaper_228	124041466	Macquarie	NSW	47.81	52.19	49.81	50.19	42.23	57.77
Newspaper_102	211031451	Deakin	VIC	55.68	44.32	54.78	45.22	50.19	49.81
Newspaper_151	208041194	Higgins	VIC	60.69	39.31	53.88	46.12	47.94	52.06
Newspaper_89	211051278	Casey	VIC	56.06	43.94	54.64	45.36	51.48	48.52
Newspaper_210	312021346	Dawson	QLD	53.34	46.66	64.61	35.39	60.42	39.58
Newspaper_118	121041417	North Sydney	NSW	63.61	36.39	59.27	40.73	51.26	48.74
Newspaper_114	208031188	Isaacs	VIC	42.52	57.48	43.57	56.43	43.15	56.85
Newspaper_51	203021039	Corio	VIC	40.01	59.99	39.68	60.32	37.16	62.84
Newspaper_21	305031128	Brisbane	QLD	55.92	44.08	54.92	45.08	45.6	54.4
Newspaper_272	207031161	Chisholm	VIC	55.68	44.32	50.57	49.43	43.59	56.41
Newspaper_2	215011386	Wannon	VIC	58.96	41.04	60.38	39.62	59.07	40.93
Newspaper_183	306051170	Kennedy	QLD	56.86	43.14	64.51	35.49	60.16	39.84
Newspaper_120	116031317	Chifley	NSW	30.81	69.19	37.63	62.37	36.53	63.47
Newspaper_111	206031114	Maribyrnong	VIC	37.69	62.31	38.8	61.2	37.55	62.45
Newspaper_172	208041194	Higgins	VIC	60.69	39.31	53.88	46.12	47.94	52.06
Newspaper_266	215011388	Mallee	VIC	71.32	28.68	66.23	33.77	68.99	31.01
Newspaper_41	212031301	Holt	VIC	35.83	64.17	41.3	58.7	42.88	57.12
Newspaper_161	117031330	Sydney	NSW	34.69	65.31	31.33	68.67	24.43	75.57
Newspaper_144	314031394	Dickson	QLD	51.6	48.4	54.64	45.36	51.7	48.3
Newspaper_188	305011105	Brisbane	QLD	55.92	44.08	54.92	45.08	45.6	54.4
Newspaper_68	404021101	Hindmarsh	SA	30.09	69.91	43.46	56.54	41.05	58.95
Newspaper_116	206021111	Cooper	VIC	28.25	71.75	23.68	76.32	24.54	75.46
Newspaper_150	209021428	Cooper	VIC	28.25	71.75	23.68	76.32	24.54	75.46
Newspaper_124	319011495	Hinkler	QLD	58.42	41.58	64.5	35.5	60.07	39.93
Newspaper_250	313051379	Petrie	QLD	51.65	48.35	58.4	41.6	54.44	45.56
Newspaper_152	305011105	Brisbane	QLD	55.92	44.08	54.92	45.08	45.6	54.4
Newspaper_20	213011334	Fraser	VIC	37.69	62.31	35.82	64.18	33.5	66.5
Newspaper_233	308031217	Capricornia	QLD	50.63	49.37	62.35	37.65	56.59	43.41
Newspaper_72	207031161	Chisholm	VIC	55.68	44.32	50.57	49.43	43.59	56.41
Newspaper_88	404021101	Hindmarsh	SA	30.09	69.91	43.46	56.54	41.05	58.95
Newspaper_101	213031349	Maribyrnong	VIC	37.69	62.31	38.8	61.2	37.55	62.45
Newspaper_103	206021111	Cooper	VIC	28.25	71.75	23.68	76.32	24.54	75.46
Newspaper_130	206021111	Cooper	VIC	28.25	71.75	23.68	76.32	24.54	75.46
Newspaper_270	318021490	Herbert	QLD	49.98	50.02	58.36	41.64	61.77	38.23
Newspaper_149	404021101	Hindmarsh	SA	30.09	69.91	43.46	56.54	41.05	58.95
Newspaper_147	108041163	Cowper	NSW	62.58	37.42	61.88	38.12	59.47	40.53
Newspaper_160	305041135	Ryan	QLD	55.92	44.08	56.03	43.97	47.58	52.42
Newspaper_198	318011460	Dawson	QLD	53.34	46.66	64.61	35.39	60.42	39.58
Newspaper_274	117031336	Sydney	NSW	34.69	65.31	31.33	68.67	24.43	75.57
Newspaper_136	305011105	Brisbane	QLD	55.92	44.08	54.92	45.08	45.6	54.4
Newspaper_125	402021030	Spence	SA	39.03	60.97	35.87	64.13	37.1	62.9
Newspaper_48	404021101	Hindmarsh	SA	30.09	69.91	43.46	56.54	41.05	58.95
Newspaper_254	303031063	Griffith	QLD	53.39	46.61	47.14	52.86	38.93	61.07
Newspaper_167	206041122	Melbourne	VIC	33.43	66.57	32.94	67.06	22.09	77.91
Newspaper_97	106021114	Paterson	NSW	39.26	60.74	44.96	55.04	46.69	53.31
Newspaper_1	318011460	Dawson	QLD	53.34	46.66	64.61	35.39	60.42	39.58
Newspaper_24	313021365	Longman	QLD	49.21	50.79	53.28	46.72	53.08	46.92
Newspaper_9	212021293	La Trobe	VIC	51.46	48.54	54.49	45.51	58.69	41.31
Newspaper_34	401011001	Adelaide	SA	45.35	54.65	41.82	58.18	38.09	61.91
Newspaper_158	114011278	Gilmore	NSW	50.73	49.27	47.39	52.61	49.83	50.17
Newspaper_290	305011105	Brisbane	QLD	55.92	44.08	54.92	45.08	45.6	54.4
Newspaper_126	302021032	Lilley	QLD	44.68	55.32	49.36	50.64	39.46	60.54
Newspaper_157	303031063	Griffith	QLD	53.39	46.61	47.14	52.86	38.93	61.07
Newspaper_113	213041356	Gorton	VIC	30.55	69.45	34.64	65.36	40.03	59.97
Newspaper_78	213021341	Gellibrand	VIC	31.77	68.23	35.17	64.83	38.46	61.54
Newspaper_200	306021145	Leichhardt	QLD	53.95	46.05	54.17	45.83	53.44	46.56
Newspaper_279	305041135	Ryan	QLD	55.92	44.08	56.03	43.97	47.58	52.42
Newspaper_170	401011001	Adelaide	SA	45.35	54.65	41.82	58.18	38.09	61.91
Newspaper_3	113011256	Farrer	NSW	70.53	29.47	69.83	30.17	66.35	33.65
Newspaper_5	101041017	Gilmore	NSW	50.73	49.27	47.39	52.61	49.83	50.17
Newspaper_61	203021039	Corio	VIC	40.01	59.99	39.68	60.32	37.16	62.84
Newspaper_171	210011228	Calwell	VIC	37.69	62.31	31.2	68.8	37.61	62.39
Newspaper_186	104021085	Cowper	NSW	62.58	37.42	61.88	38.12	59.47	40.53
Newspaper_28	117031337	Sydney	NSW	34.69	65.31	31.33	68.67	24.43	75.57
Newspaper_243	112021248	Page	NSW	52.3	47.7	59.45	40.55	60.74	39.26
Newspaper_163	114021284	Whitlam	NSW	36.28	63.72	39.09	60.91	39.93	60.07
Newspaper_231	108051169	Lyne	NSW	61.63	38.37	65.17	34.83	63.8	36.2
Newspaper_98	502011025	Canning	WA	56.79	43.21	61.55	38.45	53.59	46.41
Newspaper_146	406011133	Grey	SA	58.63	41.37	63.32	36.68	60.07	39.93
Newspaper_240	315021405	Kennedy	QLD	56.86	43.14	64.51	35.49	60.16	39.84
Newspaper_32	401011001	Adelaide	SA	45.35	54.65	41.82	58.18	38.09	61.91
Newspaper_184	601051027	Clark	TAS	34.66	65.34	33.83	66.17	32.76	67.24
Newspaper_8	101041019	Eden-Monaro	NSW	47.07	52.93	49.15	50.85	41.8	58.2
Newspaper_35	305011105	Brisbane	QLD	55.92	44.08	54.92	45.08	45.6	54.4
Newspaper_204	401011001	Adelaide	SA	45.35	54.65	41.82	58.18	38.09	61.91
Newspaper_153	301021007	Bowman	QLD	57.07	42.93	60.24	39.76	55.51	44.49
Newspaper_288	213051468	Lalor	VIC	36.56	63.44	37.59	62.41	37.18	62.82
Newspaper_65	101051539	Hume	NSW	60.18	39.82	62.99	37.01	57.72	42.28
Newspaper_36	305011105	Brisbane	QLD	55.92	44.08	54.92	45.08	45.6	54.4
Newspaper_260	407011148	Mayo	SA	55.35	44.65	52.54	47.46	48.41	51.59
Newspaper_248	310031286	Blair	QLD	41.12	58.88	48.79	51.21	44.77	55.23
	117031337	Sydney	NSW	34.69	65.31	31.33	68.67	24.43	75.57
Newspaper_59	207031161	Chisholm	VIC	55.68	44.32	50.57	49.43	43.59	56.41
Newspaper_63	309101270	Moncrieff	QLD	64.94	35.06	65.36	34.64	61.19	38.81
Newspaper_208	103021063	Riverina	NSW	66.44	33.56	69.48	30.52	64.85	35.15
Newspaper_90	103031070	Calare	NSW	61.81	38.19	63.29	36.71	65.45	34.55
Newspaper_246	308051539	Flynn	QLD	51.04	48.96	58.66	41.34	53.82	46.18
Newspaper_267	101061543	Riverina	NSW	66.44	33.56	69.48	30.52	64.85	35.15
Newspaper_95	108021155	Cowper	NSW	62.58	37.42	61.88	38.12	59.47	40.53
Newspaper_246	318011461	Dawson	QLD	53.34	46.66	64.61	35.39	60.42	39.58
Newspaper_189	106011108	Hunter	NSW	37.54	62.46	47.02	52.98	45.97	54.03
Newspaper_280	117031336	Sydney	NSW	34.69	65.31	31.33	68.67	24.43	75.57
Newspaper_121	103031072	Calare	NSW	61.81	38.19	63.29	36.71	65.45	34.55
Newspaper_168	119041381	Barton	NSW	41.7	58.3	40.59	59.41	34.46	65.54
Newspaper_45	307031189	Maranoa	QLD	67.54	32.46	75.42	24.58	72.12	27.88
Newspaper_110	207031161	Chisholm	VIC	55.68	44.32	50.57	49.43	43.59	56.41
Newspaper_139	103021067	Riverina	NSW	66.44	33.56	69.48	30.52	64.85	35.15
Newspaper_234	407031165	Barker	SA	65.19	34.81	68.94	31.06	66.62	33.38
Newspaper_46	701011002	Solomon	NT	44	56	46.92	53.08	40.63	59.37
Newspaper_148	106031122	Paterson	NSW	39.26	60.74	44.96	55.04	46.69	53.31
Newspaper_56	103021065	Parkes	NSW	65.1	34.9	66.91	33.09	67.84	32.16
Newspaper_226	113011258	Farrer	NSW	70.53	29.47	69.83	30.17	66.35	33.65
Newspaper_14	124011454	Macquarie	NSW	47.81	52.19	49.81	50.19	42.23	57.77
Newspaper_106	101041025	Eden-Monaro	NSW	47.07	52.93	49.15	50.85	41.8	58.2
Newspaper_26	123021437	Macarthur	NSW	41.67	58.33	41.6	58.4	41.47	58.53
Newspaper_109	114011282	Gilmore	NSW	50.73	49.27	47.39	52.61	49.83	50.17
Newspaper_239	318021490	Herbert	QLD	49.98	50.02	58.36	41.64	61.77	38.23
Newspaper_263	117031336	Sydney	NSW	34.69	65.31	31.33	68.67	24.43	75.57
Newspaper_67	214011371	Dunkley	VIC	51.43	48.57	47.26	52.74	43.73	56.27
Newspaper_23	501011002	Forrest	WA	62.56	37.44	64.56	35.44	54.29	45.71
Newspaper_236	407021154	Barker	SA	65.19	34.81	68.94	31.06	66.62	33.38
Newspaper_25	123011433	Hume	NSW	60.18	39.82	62.99	37.01	57.72	42.28
Newspaper_10	212021293	La Trobe	VIC	51.46	48.54	54.49	45.51	58.69	41.31
Newspaper_58	319051524	Wide Bay	QLD	58.14	41.86	63.15	36.85	61.34	38.66
Newspaper_75	401011001	Adelaide	SA	45.35	54.65	41.82	58.18	38.09	61.91
Newspaper_119	121041417	North Sydney	NSW	63.61	36.39	59.27	40.73	51.26	48.74
Newspaper_22	501021253	Forrest	WA	62.56	37.44	64.56	35.44	54.29	45.71
Newspaper_185	106011108	Hunter	NSW	37.54	62.46	47.02	52.98	45.97	54.03
Newspaper_115	110031195	Parkes	NSW	65.1	34.9	66.91	33.09	67.84	32.16
Newspaper_96	101041023	Eden-Monaro	NSW	47.07	52.93	49.15	50.85	41.8	58.2
Newspaper_225	110021191	New England	NSW	66.42	33.58	67.63	32.37	66.43	33.57
Newspaper_40	113031263	Riverina	NSW	66.44	33.56	69.48	30.52	64.85	35.15
Newspaper_122	101041027	Eden-Monaro	NSW	47.07	52.93	49.15	50.85	41.8	58.2
Newspaper_105	213041356	Gorton	VIC	30.55	69.45	34.64	65.36	40.03	59.97
Newspaper_71	124041467	Macquarie	NSW	47.81	52.19	49.81	50.19	42.23	57.77
Newspaper_289	213051368	Lalor	VIC	36.56	63.44	37.59	62.41	37.18	62.82
Newspaper_43	104011080	Page	NSW	52.3	47.7	59.45	40.55	60.74	39.26
Newspaper_45	112031254	Richmond	NSW	46.04	53.96	45.92	54.08	41.77	58.23
Newspaper_85	702051067	Lingiari	NT	41.58	58.42	44.54	55.46	49.05	50.95
Newspaper_66	108011151	Lyne	NSW	61.63	38.37	65.17	34.83	63.8	36.2
Newspaper_62	110021190	New England	NSW	66.42	33.58	67.63	32.37	66.43	33.57
Newspaper_54	127021515	McMahon	NSW	37.89	62.11	43.36	56.64	40.51	59.49
Newspaper_227	407011145	Mayo	SA	55.35	44.65	52.54	47.46	48.41	51.59
Newspaper_286	123031447	Hume	NSW	60.18	39.82	62.99	37.01	57.72	42.28
Newspaper_213	511011274	O'Connor	WA	65.04	34.96	64.48	35.52	56.97	43.03
	601031020	Lyons	TAS	47.69	52.31	44.82	55.18	49.08	50.92
Newspaper_192	509021243	Pearce	WA	53.63	46.37	57.52	42.48	40.96	59.04
Newspaper_220	103021066	Riverina	NSW	66.44	33.56	69.48	30.52	64.85	35.15
Newspaper_291	101061541	Eden-Monaro	NSW	47.07	52.93	49.15	50.85	41.8	58.2
Newspaper_241	405021116	Grey	SA	39.03	60.97	63.32	36.68	60.07	39.93
Newspaper_4	501011004	Forrest	WA	62.56	37.44	64.56	35.44	54.29	45.71
Newspaper_18	313011363	Longman	QLD	49.21	50.79	53.28	46.72	53.08	46.92
Newspaper_249	405031122	Grey	SA	58.63	41.37	63.32	36.68	60.07	39.93
Newspaper_156	106011112	Hunter	NSW	37.54	62.46	47.02	52.98	45.97	54.03
Newspaper_205	501021009	O'Connor	WA	65.04	34.96	64.48	35.52	56.97	43.03
Newspaper_287	213051468	Lalor	VIC	36.56	63.44	37.59	62.41	37.18	62.82
Newspaper_265	406011129	Grey	SA	58.63	41.37	63.32	36.68	60.07	39.93
Newspaper_283	406011136	Grey	SA	58.63	41.37	63.32	36.68	60.07	39.93
Newspaper_69	108021158	Cowper	NSW	62.58	37.42	61.88	38.12	59.47	40.53
Newspaper_91	127031598	Fowler	NSW	32.51	67.49	36.01	63.99	44.28	55.72
Newspaper_100	210011226	Maribyrnong	VIC	37.69	62.31	38.8	61.2	37.55	62.45
Newspaper_37	407021151	Barker	SA	65.19	34.81	68.94	31.06	66.62	33.38
Newspaper_219	307011173	Maranoa	QLD	67.54	32.46	75.42	24.58	72.12	27.88
Newspaper_196	407021157	Barker	SA	65.19	34.81	68.94	31.06	66.62	33.38
Newspaper_73	405011115	Barker	SA	65.19	34.81	68.94	31.06	66.62	33.38
Newspaper_201	108041162	Lyne	NSW	61.63	38.37	65.17	34.83	63.8	36.2
Newspaper_221	319031512	Wide Bay	QLD	58.14	41.86	63.15	36.85	61.34	38.66
Newspaper_80	801031031	Bean	ACT	41.54	58.46	42.48	57.52	37.05	62.95
Newspaper_42	101051540	Eden-Monaro	NSW	47.07	52.93	49.15	50.85	41.8	58.2
Newspaper_252	113031270	Riverina	NSW	66.44	33.56	69.48	30.52	64.85	35.15
Newspaper_19	210011226	Maribyrnong	VIC	37.69	62.31	38.8	61.2	37.55	62.45
Newspaper_193	104021083	Cowper	NSW	62.58	37.42	61.88	38.12	59.47	40.53
Newspaper_129	404021101	Hindmarsh	SA	30.09	69.91	43.46	56.54	41.05	58.95
Newspaper_138	103011061	Calare	NSW	61.81	38.19	63.29	36.71	65.45	34.55
Newspaper_261	406021142	Grey	SA	58.63	41.37	63.32	36.68	60.07	39.93
Newspaper_271	108041166	Lyne	NSW	61.63	38.37	65.17	34.83	63.8	36.2
Newspaper_52	406011131	Grey	SA	58.63	41.37	63.32	36.68	60.07	39.93
Newspaper_256	111031229	Newcastle	NSW	36.16	63.84	36.17	63.83	32.02	67.98
Newspaper_275	105031106	Calare	NSW	61.81	38.19	63.29	36.71	65.45	34.55
Newspaper_259	110021194	New England	NSW	66.42	33.58	67.63	32.37	66.43	33.57
Newspaper_13	103041076	Calare	NSW	61.81	38.19	63.29	36.71	65.45	34.55
Newspaper_104	213041356	Gorton	VIC	30.55	69.45	34.64	65.36	40.03	59.97
Newspaper_253	106041128	New England	NSW	66.42	33.58	67.63	32.37	66.43	33.57
Newspaper_132	801031031	Bean	ACT	41.54	58.46	42.48	57.52	37.05	62.95
Newspaper_186	201021011	Ballarat	VIC	42.68	57.32	39.02	60.98	37.03	62.97
Newspaper_284	108051171	Lyne	NSW	61.63	38.37	65.17	34.83	63.8	36.2
Newspaper_235	106041126	Hunter	NSW	37.54	62.46	47.02	52.98	45.97	54.03
Newspaper_217	108051167	Lyne	NSW	61.63	38.37	65.17	34.83	63.8	36.2
Newspaper_212	106011110	Lyne	NSW	61.63	38.37	65.17	34.83	63.8	36.2
Newspaper_86	107031138	Gilmore	NSW	50.73	49.27	47.39	52.61	49.83	50.17
Newspaper_174	210041241	Gorton	VIC	30.55	69.45	34.64	65.36	40.03	59.97
Newspaper_237	105031105	Parkes	NSW	65.1	34.9	66.91	33.09	67.84	32.16
Newspaper_278	105031101	Parkes	NSW	65.1	34.9	66.91	33.09	67.84	32.16
Newspaper_137	105011095	Parkes	NSW	65.1	34.9	66.91	33.09	67.84	32.16
Newspaper_15	101031013	Eden-Monaro	NSW	47.07	52.93	49.15	50.85	41.8	58.2
Newspaper_222	101061544	Riverina	NSW	66.44	33.56	69.48	30.52	64.85	35.15
Newspaper_70	110011187	New England	NSW	66.42	33.58	67.63	32.37	66.43	33.57
Newspaper_162	113031265	Riverina	NSW	66.44	33.56	69.48	30.52	64.85	35.15
Newspaper_17	101021007	Eden-Monaro	NSW	47.07	52.93	49.15	50.85	41.8	58.2
Newspaper_195	101061544	Riverina	NSW	66.44	33.56	69.48	30.52	64.85	35.15
Newspaper_285	117031336	Sydney	NSW	34.69	65.31	31.33	68.67	24.43	75.57
Newspaper_27	103021064	Calare	NSW	61.81	38.19	63.29	36.71	65.45	34.55
Newspaper_247	101021009	Eden-Monaro	NSW	47.07	52.93	49.15	50.85	41.8	58.2
Newspaper_216	405031122	Grey	SA	58.63	41.37	63.32	36.68	60.07	39.93
Newspaper_262	110011189	New England	NSW	66.42	33.58	67.63	32.37	66.43	33.57
Newspaper_245	314031394	Dickson	QLD	51.6	48.4	54.64	45.36	51.7	48.3
Newspaper_12	116011303	Greenway	NSW	43.69	56.31	47.2	52.8	38.47	61.53
Newspaper_50	109011175	Farrer	NSW	70.53	29.47	69.83	30.17	66.35	33.65
Newspaper_77	115011555	Berowra	NSW	66.45	33.55	65.65	34.35	59.77	40.23
Newspaper_135	209011202	Jagajaga	VIC	45.33	54.67	43.43	56.57	37.65	62.35
	401011001	Adelaide	SA	45.35	54.65	41.82	58.18	38.09	61.91
Newspaper_246	113011257	Farrer	NSW	70.53	29.47	69.83	30.17	66.35	33.65
Newspaper_169	124031464	Lindsay	NSW	48.89	51.11	55.04	44.96	56.34	43.66
Newspaper_257	125041492	Parramatta	NSW	42.33	57.67	46.5	53.5	45.43	54.57
	124031464	Lindsay	NSW	48.89	51.11	55.04	44.96	56.34	43.66
Newspaper_268	105031101	Parkes	NSW	65.1	34.9	66.91	33.09	67.84	32.16
Newspaper_92	311061334	Rankin	QLD	38.7	61.3	43.56	56.44	40.91	59.09
	123021437	Macarthur	NSW	41.67	58.33	41.6	58.4	41.47	58.53
Newspaper_82	117031337	Sydney	NSW	34.69	65.31	31.33	68.67	24.43	75.57
Newspaper_129	404021101	Hindmarsh	SA	30.09	69.91	43.46	56.54	41.05	58.95
	120021387	Grayndler	NSW	27.64	72.36	26.17	73.83	21.15	78.85
Newspaper_84	310031286	Blair	QLD	41.12	58.88	48.79	51.21	44.77	55.23
Newspaper_33	305011105	Brisbane	QLD	55.92	44.08	54.92	45.08	45.6	54.4
Newspaper_47	501031018	Forrest	WA	62.56	37.44	64.56	35.44	54.29	45.71
	117031336	Sydney	NSW	34.69	65.31	31.33	68.67	24.43	75.57
Newspaper_165	113031270	Riverina	NSW	66.44	33.56	69.48	30.52	64.85	35.15
	211011251	Aston	VIC	58.59	41.41	60.13	39.87	52.81	47.19
