# Supplementary material for: Media ownership and ideological slant: Evidence from Australian newspaper mergers
Source: PLoS One. 2024 Dec 31;19(12):e0315137. doi: 10.1371/journal.pone.0315137 (PMC11687783; doi:10.1371/journal.pone.0315137)
Supplement: S1 Data — (ZIP) [file pone.0315137.s011.zip › Data_Package/input/bias_pseudonames.csv]

date	newspaper	newspaper_id	owner	nnews	ncp	nlp	slant
20100701	Newspaper_1	id_1	FAIRFAX	2	0	4	2
20100801	Newspaper_1	id_1	FAIRFAX	12	3	27	2
20100901	Newspaper_1	id_1	FAIRFAX	9	0	15	1.666666667
20101001	Newspaper_1	id_1	FAIRFAX	2	1	1	0
20101101	Newspaper_1	id_1	FAIRFAX	8	1	7	0.75
20101201	Newspaper_1	id_1	FAIRFAX	6	0	18	3
20110101	Newspaper_1	id_1	FAIRFAX	7	6	9	0.428571429
20110201	Newspaper_1	id_1	FAIRFAX	8	1	11	1.25
20110301	Newspaper_1	id_1	FAIRFAX	18	17	15	-0.111111111
20110401	Newspaper_1	id_1	FAIRFAX	4	2	2	0
20110501	Newspaper_1	id_1	FAIRFAX	15	9	24	1
20110601	Newspaper_1	id_1	FAIRFAX	4	2	2	0
20110701	Newspaper_1	id_1	FAIRFAX	51	36	105	1.352941176
20110801	Newspaper_1	id_1	FAIRFAX	42	13	41	0.666666667
20110901	Newspaper_1	id_1	FAIRFAX	32	7	37	0.9375
20111001	Newspaper_1	id_1	FAIRFAX	35	9	64	1.571428571
20111101	Newspaper_1	id_2	FAIRFAX	35	13	42	0.828571429
20111101	Newspaper_1	id_1	FAIRFAX	0	0	0	0
20111201	Newspaper_1	id_2	FAIRFAX	27	6	23	0.62962963
20111201	Newspaper_1	id_1	FAIRFAX	0	0	0	0
20120101	Newspaper_1	id_1	FAIRFAX	22	3	33	1.363636364
20120101	Newspaper_1	id_2	FAIRFAX	0	0	0	0
20120201	Newspaper_1	id_1	FAIRFAX	24	9	25	0.666666667
20120201	Newspaper_1	id_2	FAIRFAX	0	0	0	0
20120301	Newspaper_1	id_1	FAIRFAX	28	10	30	0.714285714
20120301	Newspaper_1	id_2	FAIRFAX	0	0	0	0
20120401	Newspaper_1	id_2	FAIRFAX	32	6	48	1.3125
20120401	Newspaper_1	id_1	FAIRFAX	0	0	0	0
20120501	Newspaper_1	id_2	FAIRFAX	50	55	51	-0.08
20120501	Newspaper_1	id_1	FAIRFAX	0	0	0	0
20120601	Newspaper_1	id_2	FAIRFAX	40	20	30	0.25
20120601	Newspaper_1	id_1	FAIRFAX	0	0	0	0
20120701	Newspaper_1	id_1	FAIRFAX	35	9	34	0.714285714
20120701	Newspaper_1	id_2	FAIRFAX	0	0	0	0
20120801	Newspaper_1	id_1	FAIRFAX	14	6	10	0.285714286
20120801	Newspaper_1	id_2	FAIRFAX	0	0	0	0
20120901	Newspaper_1	id_2	FAIRFAX	28	11	23	0.428571429
20120901	Newspaper_1	id_1	FAIRFAX	0	0	0	0
20121001	Newspaper_1	id_2	FAIRFAX	18	17	11	-0.333333333
20121001	Newspaper_1	id_1	FAIRFAX	0	0	0	0
20121101	Newspaper_1	id_1	FAIRFAX	26	10	24	0.538461538
20121201	Newspaper_1	id_2	FAIRFAX	14	5	13	0.571428571
20121201	Newspaper_1	id_1	FAIRFAX	0	0	0	0
20130101	Newspaper_1	id_2	FAIRFAX	19	8	15	0.368421053
20130101	Newspaper_1	id_1	FAIRFAX	0	0	0	0
20130201	Newspaper_1	id_1	FAIRFAX	22	20	16	-0.181818182
20130301	Newspaper_1	id_2	FAIRFAX	17	18	19	0.058823529
20130301	Newspaper_1	id_1	FAIRFAX	0	0	0	0
20130401	Newspaper_1	id_2	FAIRFAX	18	9	25	0.888888889
20130401	Newspaper_1	id_1	FAIRFAX	0	0	0	0
20130501	Newspaper_1	id_2	FAIRFAX	16	6	15	0.5625
20130501	Newspaper_1	id_1	FAIRFAX	0	0	0	0
20130601	Newspaper_1	id_2	FAIRFAX	29	20	22	0.068965517
20130601	Newspaper_1	id_1	FAIRFAX	0	0	0	0
20130701	Newspaper_1	id_2	FAIRFAX	19	6	17	0.578947368
20130701	Newspaper_1	id_1	FAIRFAX	0	0	0	0
20130801	Newspaper_1	id_2	FAIRFAX	28	19	21	0.071428571
20130801	Newspaper_1	id_1	FAIRFAX	0	0	0	0
20130901	Newspaper_1	id_1	FAIRFAX	10	7	3	-0.4
20131001	Newspaper_1	id_2	FAIRFAX	29	36	13	-0.793103448
20131001	Newspaper_1	id_1	FAIRFAX	0	0	0	0
20131101	Newspaper_1	id_2	FAIRFAX	24	45	9	-1.5
20131101	Newspaper_1	id_1	FAIRFAX	0	0	0	0
20131201	Newspaper_1	id_2	FAIRFAX	32	29	15	-0.4375
20131201	Newspaper_1	id_1	FAIRFAX	0	0	0	0
20140101	Newspaper_1	id_2	FAIRFAX	29	32	15	-0.586206897
20140101	Newspaper_1	id_1	FAIRFAX	0	0	0	0
20140201	Newspaper_1	id_2	FAIRFAX	35	46	9	-1.057142857
20140201	Newspaper_1	id_1	FAIRFAX	0	0	0	0
20140301	Newspaper_1	id_2	FAIRFAX	25	13	16	0.12
20140301	Newspaper_1	id_1	FAIRFAX	0	0	0	0
20140401	Newspaper_1	id_1	FAIRFAX	32	26	10	-0.5
20140401	Newspaper_1	id_2	FAIRFAX	0	0	0	0
20140501	Newspaper_1	id_1	FAIRFAX	30	23	11	-0.4
20140501	Newspaper_1	id_2	FAIRFAX	0	0	0	0
20140601	Newspaper_1	id_2	FAIRFAX	40	38	20	-0.45
20140701	Newspaper_1	id_2	FAIRFAX	49	89	22	-1.367346939
20140801	Newspaper_1	id_2	FAIRFAX	43	29	22	-0.162790698
20140901	Newspaper_1	id_2	FAIRFAX	28	16	14	-0.071428571
20141001	Newspaper_1	id_2	FAIRFAX	29	21	18	-0.103448276
20141101	Newspaper_1	id_2	FAIRFAX	57	35	38	0.052631579
20141201	Newspaper_1	id_2	FAIRFAX	41	23	38	0.365853659
20150101	Newspaper_1	id_2	FAIRFAX	41	23	28	0.12195122
20150201	Newspaper_1	id_2	FAIRFAX	27	7	24	0.62962963
20150301	Newspaper_1	id_2	FAIRFAX	37	19	22	0.081081081
20150401	Newspaper_1	id_2	FAIRFAX	31	20	17	-0.096774194
20150501	Newspaper_1	id_2	FAIRFAX	81	139	30	-1.345679012
20150601	Newspaper_1	id_2	FAIRFAX	57	28	47	0.333333333
20150701	Newspaper_1	id_2	FAIRFAX	74	37	49	0.162162162
20150801	Newspaper_1	id_2	FAIRFAX	77	51	54	0.038961039
20150901	Newspaper_1	id_2	FAIRFAX	66	45	41	-0.060606061
20151001	Newspaper_1	id_2	FAIRFAX	55	50	17	-0.6
20151101	Newspaper_1	id_2	FAIRFAX	69	18	59	0.594202899
20151201	Newspaper_1	id_2	FAIRFAX	51	19	62	0.843137255
20160101	Newspaper_1	id_2	FAIRFAX	26	14	20	0.230769231
20160201	Newspaper_1	id_2	FAIRFAX	42	24	26	0.047619048
20160301	Newspaper_1	id_2	FAIRFAX	37	15	42	0.72972973
20160401	Newspaper_1	id_2	FAIRFAX	14	3	15	0.857142857
20160501	Newspaper_1	id_2	FAIRFAX	42	26	34	0.19047619
20160601	Newspaper_1	id_2	FAIRFAX	36	26	28	0.055555556
20160701	Newspaper_1	id_2	FAIRFAX	17	6	15	0.529411765
20160801	Newspaper_1	id_2	FAIRFAX	11	3	10	0.636363636
20160901	Newspaper_1	id_2	FAIRFAX	4	6	0	-1.5
20161001	Newspaper_1	id_2	FAIRFAX	44	17	33	0.363636364
20161101	Newspaper_1	id_2	FAIRFAX	18	9	9	0
20161201	Newspaper_1	id_2	FAIRFAX	58	44	42	-0.034482759
20170101	Newspaper_1	id_2	FAIRFAX	22	11	13	0.090909091
20170201	Newspaper_1	id_2	FAIRFAX	49	29	52	0.469387755
20170301	Newspaper_1	id_2	FAIRFAX	50	11	43	0.64
20170401	Newspaper_1	id_2	FAIRFAX	21	4	21	0.80952381
20170501	Newspaper_1	id_2	FAIRFAX	44	29	29	0
20170601	Newspaper_1	id_2	FAIRFAX	55	69	40	-0.527272727
20170701	Newspaper_1	id_2	FAIRFAX	24	10	20	0.416666667
20170801	Newspaper_1	id_2	FAIRFAX	41	34	17	-0.414634146
20170901	Newspaper_1	id_2	FAIRFAX	48	23	31	0.166666667
20171001	Newspaper_1	id_2	FAIRFAX	104	55	99	0.423076923
20171101	Newspaper_1	id_2	FAIRFAX	55	42	47	0.090909091
20171201	Newspaper_1	id_2	FAIRFAX	43	24	39	0.348837209
20180101	Newspaper_1	id_2	FAIRFAX	26	7	23	0.615384615
20180201	Newspaper_1	id_2	FAIRFAX	49	45	20	-0.510204082
20180301	Newspaper_1	id_2	FAIRFAX	45	24	49	0.555555556
20180401	Newspaper_1	id_2	FAIRFAX	43	45	24	-0.488372093
20180501	Newspaper_1	id_2	FAIRFAX	63	33	56	0.365079365
20180601	Newspaper_1	id_2	FAIRFAX	83	105	86	-0.228915663
20180701	Newspaper_1	id_2	FAIRFAX	92	51	69	0.195652174
20180801	Newspaper_1	id_2	FAIRFAX	42	27	43	0.380952381
20180901	Newspaper_1	id_2	FAIRFAX	41	44	17	-0.658536585
20181001	Newspaper_1	id_2	FAIRFAX	30	25	15	-0.333333333
20181101	Newspaper_1	id_2	FAIRFAX	46	45	21	-0.52173913
20181201	Newspaper_1	id_2	NINE	32	19	27	0.25
20190101	Newspaper_1	id_2	NINE	14	5	9	0.285714286
20190201	Newspaper_1	id_2	NINE	27	14	15	0.037037037
20190301	Newspaper_1	id_2	NINE	30	19	31	0.4
20190401	Newspaper_1	id_2	NINE	55	37	44	0.127272727
20190501	Newspaper_1	id_2	CATALANO	49	15	66	1.040816327
20190601	Newspaper_1	id_2	CATALANO	24	9	17	0.333333333
20190701	Newspaper_1	id_2	CATALANO	33	5	40	1.060606061
20190801	Newspaper_1	id_2	CATALANO	16	13	9	-0.25
20190901	Newspaper_1	id_2	CATALANO	32	32	20	-0.375
20191001	Newspaper_1	id_2	CATALANO	50	13	45	0.64
20191101	Newspaper_1	id_2	CATALANO	32	14	38	0.75
20191201	Newspaper_1	id_2	CATALANO	19	5	24	1
20200101	Newspaper_1	id_2	CATALANO	61	27	78	0.836065574
20200201	Newspaper_1	id_2	CATALANO	33	8	33	0.757575758
20200301	Newspaper_1	id_2	CATALANO	36	19	31	0.333333333
20200401	Newspaper_1	id_2	CATALANO	27	22	11	-0.407407407
20200501	Newspaper_1	id_2	CATALANO	35	11	26	0.428571429
20200601	Newspaper_1	id_2	CATALANO	40	32	30	-0.05
20200701	Newspaper_1	id_2	CATALANO	52	26	38	0.230769231
20200801	Newspaper_1	id_2	CATALANO	48	30	32	0.041666667
20200901	Newspaper_1	id_2	CATALANO	36	31	17	-0.388888889
20201001	Newspaper_1	id_2	CATALANO	56	43	37	-0.107142857
20201101	Newspaper_1	id_2	CATALANO	21	9	16	0.333333333
20201201	Newspaper_1	id_2	CATALANO	37	19	30	0.297297297
20210101	Newspaper_1	id_2	CATALANO	16	8	8	0
20210201	Newspaper_1	id_2	CATALANO	17	3	14	0.647058824
20210301	Newspaper_1	id_2	CATALANO	31	14	23	0.290322581
20210401	Newspaper_1	id_2	CATALANO	45	18	39	0.466666667
20210501	Newspaper_1	id_2	CATALANO	27	31	14	-0.62962963
20210601	Newspaper_1	id_2	CATALANO	31	15	28	0.419354839
20210701	Newspaper_1	id_2	CATALANO	31	11	32	0.677419355
20210801	Newspaper_1	id_2	CATALANO	20	6	14	0.4
20210901	Newspaper_1	id_2	CATALANO	46	15	55	0.869565217
20211001	Newspaper_1	id_2	CATALANO	27	13	20	0.259259259
20211101	Newspaper_1	id_2	CATALANO	22	10	18	0.363636364
20211201	Newspaper_1	id_2	CATALANO	27	16	17	0.037037037
20220101	Newspaper_1	id_2	CATALANO	11	7	4	-0.272727273
20220201	Newspaper_1	id_2	CATALANO	24	6	22	0.666666667
20220301	Newspaper_1	id_2	CATALANO	29	4	41	1.275862069
20220401	Newspaper_1	id_2	CATALANO	26	11	19	0.307692308
20220501	Newspaper_1	id_2	CATALANO	36	24	40	0.444444444
20220601	Newspaper_1	id_2	CATALANO	21	12	17	0.238095238
20220701	Newspaper_1	id_2	CATALANO	27	12	31	0.703703704
20220801	Newspaper_1	id_2	CATALANO	68	15	93	1.147058824
20220901	Newspaper_1	id_2	CATALANO	26	22	16	-0.230769231
20221001	Newspaper_1	id_2	CATALANO	32	16	32	0.5
20221101	Newspaper_1	id_2	CATALANO	21	1	26	1.19047619
20221201	Newspaper_1	id_2	CATALANO	30	6	32	0.866666667
20110701	Newspaper_2	id_3	FAIRFAX	6	4	4	0
20110801	Newspaper_2	id_3	FAIRFAX	40	40	16	-0.6
20110901	Newspaper_2	id_3	FAIRFAX	15	11	12	0.066666667
20111001	Newspaper_2	id_3	FAIRFAX	9	8	11	0.333333333
20111101	Newspaper_2	id_3	FAIRFAX	11	2	13	1
20111201	Newspaper_2	id_3	FAIRFAX	8	4	6	0.25
20120101	Newspaper_2	id_3	FAIRFAX	6	1	11	1.666666667
20120201	Newspaper_2	id_3	FAIRFAX	5	0	5	1
20120301	Newspaper_2	id_3	FAIRFAX	5	0	5	1
20120401	Newspaper_2	id_3	FAIRFAX	3	4	1	-1
20120501	Newspaper_2	id_3	FAIRFAX	11	3	14	1
20120601	Newspaper_2	id_3	FAIRFAX	6	3	3	0
20120701	Newspaper_2	id_3	FAIRFAX	3	1	4	1
20120801	Newspaper_2	id_3	FAIRFAX	6	7	1	-1
20120901	Newspaper_2	id_3	FAIRFAX	11	2	13	1
20121001	Newspaper_2	id_3	FAIRFAX	3	0	3	1
20121101	Newspaper_2	id_3	FAIRFAX	6	0	6	1
20121201	Newspaper_2	id_3	FAIRFAX	7	0	9	1.285714286
20130101	Newspaper_2	id_3	FAIRFAX	6	0	10	1.666666667
20130201	Newspaper_2	id_3	FAIRFAX	6	5	1	-0.666666667
20130401	Newspaper_2	id_3	FAIRFAX	1	1	0	-1
20130501	Newspaper_2	id_3	FAIRFAX	8	9	5	-0.5
20130601	Newspaper_2	id_3	FAIRFAX	1	1	1	0
20130701	Newspaper_2	id_3	FAIRFAX	3	1	2	0.333333333
20130801	Newspaper_2	id_3	FAIRFAX	3	3	1	-0.666666667
20130901	Newspaper_2	id_3	FAIRFAX	4	2	5	0.75
20131001	Newspaper_2	id_3	FAIRFAX	2	0	2	1
20131101	Newspaper_2	id_3	FAIRFAX	11	15	6	-0.818181818
20131201	Newspaper_2	id_3	FAIRFAX	9	6	3	-0.333333333
20140101	Newspaper_2	id_3	FAIRFAX	6	7	1	-1
20140201	Newspaper_2	id_3	FAIRFAX	9	6	3	-0.333333333
20140301	Newspaper_2	id_3	FAIRFAX	3	1	2	0.333333333
20140401	Newspaper_2	id_3	FAIRFAX	10	4	6	0.2
20140501	Newspaper_2	id_3	FAIRFAX	12	16	2	-1.166666667
20140601	Newspaper_2	id_3	FAIRFAX	19	8	13	0.263157895
20140701	Newspaper_2	id_3	FAIRFAX	23	50	1	-2.130434783
20140801	Newspaper_2	id_3	FAIRFAX	11	6	5	-0.090909091
20140901	Newspaper_2	id_3	FAIRFAX	13	3	16	1
20141001	Newspaper_2	id_3	FAIRFAX	7	4	3	-0.142857143
20141101	Newspaper_2	id_3	FAIRFAX	15	10	7	-0.2
20141201	Newspaper_2	id_3	FAIRFAX	6	2	6	0.666666667
20150101	Newspaper_2	id_3	FAIRFAX	11	5	6	0.090909091
20150201	Newspaper_2	id_3	FAIRFAX	4	1	3	0.5
20150301	Newspaper_2	id_3	FAIRFAX	12	3	11	0.666666667
20150401	Newspaper_2	id_3	FAIRFAX	5	5	0	-1
20150501	Newspaper_2	id_3	FAIRFAX	8	6	4	-0.25
20150601	Newspaper_2	id_3	FAIRFAX	28	16	30	0.5
20150701	Newspaper_2	id_3	FAIRFAX	8	3	5	0.25
20150801	Newspaper_2	id_3	FAIRFAX	5	6	1	-1
20150901	Newspaper_2	id_3	FAIRFAX	4	4	0	-1
20151001	Newspaper_2	id_3	FAIRFAX	3	0	5	1.666666667
20151101	Newspaper_2	id_3	FAIRFAX	9	11	0	-1.222222222
20151201	Newspaper_2	id_3	FAIRFAX	4	3	1	-0.5
20160101	Newspaper_2	id_3	FAIRFAX	3	3	0	-1
20160201	Newspaper_2	id_3	FAIRFAX	4	6	0	-1.5
20160301	Newspaper_2	id_3	FAIRFAX	3	3	0	-1
20160401	Newspaper_2	id_3	FAIRFAX	6	5	1	-0.666666667
20160501	Newspaper_2	id_3	FAIRFAX	17	23	4	-1.117647059
20160601	Newspaper_2	id_3	FAIRFAX	9	1	10	1
20160701	Newspaper_2	id_3	FAIRFAX	4	6	4	-0.5
20160801	Newspaper_2	id_3	FAIRFAX	3	0	3	1
20160901	Newspaper_2	id_3	FAIRFAX	12	7	5	-0.166666667
20161001	Newspaper_2	id_3	FAIRFAX	6	4	4	0
20161101	Newspaper_2	id_3	FAIRFAX	2	4	0	-2
20161201	Newspaper_2	id_3	FAIRFAX	7	11	0	-1.571428571
20170101	Newspaper_2	id_3	FAIRFAX	5	7	0	-1.4
20170201	Newspaper_2	id_3	FAIRFAX	5	0	11	2.2
20170301	Newspaper_2	id_3	FAIRFAX	3	3	0	-1
20170401	Newspaper_2	id_3	FAIRFAX	8	6	2	-0.5
20170501	Newspaper_2	id_3	FAIRFAX	2	0	4	2
20170601	Newspaper_2	id_3	FAIRFAX	19	23	6	-0.894736842
20170701	Newspaper_2	id_3	FAIRFAX	15	6	9	0.2
20170801	Newspaper_2	id_3	FAIRFAX	13	8	15	0.538461538
20170901	Newspaper_2	id_3	FAIRFAX	23	6	29	1
20171001	Newspaper_2	id_3	FAIRFAX	16	2	16	0.875
20171101	Newspaper_2	id_3	FAIRFAX	8	2	6	0.5
20171201	Newspaper_2	id_3	FAIRFAX	11	13	6	-0.636363636
20180101	Newspaper_2	id_3	FAIRFAX	19	20	7	-0.684210526
20180201	Newspaper_2	id_3	FAIRFAX	4	4	0	-1
20180301	Newspaper_2	id_3	FAIRFAX	0	0	0	0
20180401	Newspaper_2	id_3	FAIRFAX	0	0	0	0
20180501	Newspaper_2	id_3	FAIRFAX	24	9	23	0.583333333
20180601	Newspaper_2	id_3	FAIRFAX	5	4	3	-0.2
20180701	Newspaper_2	id_3	FAIRFAX	13	9	4	-0.384615385
20180801	Newspaper_2	id_3	FAIRFAX	8	5	3	-0.25
20180901	Newspaper_2	id_3	FAIRFAX	16	14	14	0
20181001	Newspaper_2	id_3	FAIRFAX	4	0	4	1
20181101	Newspaper_2	id_3	FAIRFAX	12	6	6	0
20181201	Newspaper_2	id_3	NINE	16	9	29	1.25
20190101	Newspaper_2	id_3	NINE	3	1	2	0.333333333
20190201	Newspaper_2	id_3	NINE	4	2	4	0.5
20190301	Newspaper_2	id_3	NINE	16	28	0	-1.75
20190401	Newspaper_2	id_3	NINE	11	13	2	-1
20190501	Newspaper_2	id_3	CATALANO	11	2	9	0.636363636
20190601	Newspaper_2	id_3	CATALANO	2	0	2	1
20190701	Newspaper_2	id_3	CATALANO	8	8	8	0
20190801	Newspaper_2	id_3	CATALANO	2	0	2	1
20190901	Newspaper_2	id_3	CATALANO	6	2	4	0.333333333
20191001	Newspaper_2	id_3	CATALANO	3	3	0	-1
20191101	Newspaper_2	id_3	CATALANO	7	5	2	-0.428571429
20191201	Newspaper_2	id_3	CATALANO	3	3	0	-1
20200101	Newspaper_2	id_3	CATALANO	4	2	2	0
20200201	Newspaper_2	id_3	CATALANO	11	5	16	1
20200301	Newspaper_2	id_3	CATALANO	4	0	4	1
20200401	Newspaper_2	id_3	CATALANO	9	18	3	-1.666666667
20200601	Newspaper_2	id_3	CATALANO	1	1	0	-1
20200701	Newspaper_2	id_3	CATALANO	6	2	4	0.333333333
20200801	Newspaper_2	id_3	CATALANO	15	4	19	1
20200901	Newspaper_2	id_3	CATALANO	3	1	2	0.333333333
20201001	Newspaper_2	id_3	CATALANO	4	0	4	1
20201101	Newspaper_2	id_3	CATALANO	6	8	0	-1.333333333
20201201	Newspaper_2	id_3	CATALANO	3	0	3	1
20210101	Newspaper_2	id_3	CATALANO	3	3	0	-1
20210301	Newspaper_2	id_3	CATALANO	11	8	3	-0.454545455
20210401	Newspaper_2	id_3	CATALANO	9	7	2	-0.555555556
20210501	Newspaper_2	id_3	CATALANO	2	0	2	1
20210701	Newspaper_2	id_3	CATALANO	5	8	1	-1.4
20210801	Newspaper_2	id_3	CATALANO	3	0	3	1
20210901	Newspaper_2	id_3	CATALANO	17	14	5	-0.529411765
20211001	Newspaper_2	id_3	CATALANO	13	18	1	-1.307692308
20211101	Newspaper_2	id_3	CATALANO	10	5	25	2
20211201	Newspaper_2	id_3	CATALANO	2	0	2	1
20220101	Newspaper_2	id_3	CATALANO	3	0	3	1
20220201	Newspaper_2	id_3	CATALANO	3	3	0	-1
20220301	Newspaper_2	id_3	CATALANO	6	0	6	1
20220401	Newspaper_2	id_3	CATALANO	6	6	6	0
20220501	Newspaper_2	id_3	CATALANO	13	10	9	-0.076923077
20220601	Newspaper_2	id_3	CATALANO	2	2	0	-1
20220701	Newspaper_2	id_3	CATALANO	6	0	8	1.333333333
20220801	Newspaper_2	id_3	CATALANO	4	0	4	1
20220901	Newspaper_2	id_3	CATALANO	1	0	1	1
20221001	Newspaper_2	id_3	CATALANO	6	10	0	-1.666666667
20221101	Newspaper_2	id_3	CATALANO	1	0	1	1
20221201	Newspaper_2	id_3	CATALANO	1	0	1	1
20110701	Newspaper_3	id_4	FAIRFAX	5	2	3	0.2
20110801	Newspaper_3	id_4	FAIRFAX	11	3	8	0.454545455
20110901	Newspaper_3	id_4	FAIRFAX	6	2	8	1
20111001	Newspaper_3	id_4	FAIRFAX	5	0	5	1
20111101	Newspaper_3	id_4	FAIRFAX	7	4	3	-0.142857143
20111201	Newspaper_3	id_4	FAIRFAX	2	4	0	-2
20120101	Newspaper_3	id_4	FAIRFAX	3	0	3	1
20120201	Newspaper_3	id_4	FAIRFAX	6	2	6	0.666666667
20120301	Newspaper_3	id_4	FAIRFAX	2	0	2	1
20120401	Newspaper_3	id_4	FAIRFAX	1	0	1	1
20120501	Newspaper_3	id_4	FAIRFAX	12	4	16	1
20120601	Newspaper_3	id_4	FAIRFAX	5	0	5	1
20120701	Newspaper_3	id_4	FAIRFAX	4	4	2	-0.5
20120801	Newspaper_3	id_4	FAIRFAX	5	2	9	1.4
20120901	Newspaper_3	id_4	FAIRFAX	7	3	12	1.285714286
20121001	Newspaper_3	id_4	FAIRFAX	2	1	1	0
20121101	Newspaper_3	id_4	FAIRFAX	1	1	0	-1
20121201	Newspaper_3	id_4	FAIRFAX	3	1	2	0.333333333
20130101	Newspaper_3	id_4	FAIRFAX	2	0	2	1
20130201	Newspaper_3	id_4	FAIRFAX	2	0	2	1
20130301	Newspaper_3	id_4	FAIRFAX	2	0	4	2
20130401	Newspaper_3	id_4	FAIRFAX	2	0	2	1
20130501	Newspaper_3	id_4	FAIRFAX	3	2	1	-0.333333333
20130601	Newspaper_3	id_4	FAIRFAX	2	2	0	-1
20130701	Newspaper_3	id_4	FAIRFAX	1	0	1	1
20130901	Newspaper_3	id_4	FAIRFAX	5	3	4	0.2
20131001	Newspaper_3	id_4	FAIRFAX	4	5	1	-1
20131101	Newspaper_3	id_4	FAIRFAX	1	1	0	-1
20140101	Newspaper_3	id_4	FAIRFAX	4	1	3	0.5
20140201	Newspaper_3	id_4	FAIRFAX	4	0	4	1
20140301	Newspaper_3	id_4	FAIRFAX	4	1	3	0.5
20140401	Newspaper_3	id_4	FAIRFAX	1	1	0	-1
20140501	Newspaper_3	id_4	FAIRFAX	3	0	3	1
20140601	Newspaper_3	id_4	FAIRFAX	9	1	14	1.444444444
20140701	Newspaper_3	id_4	FAIRFAX	4	4	0	-1
20140801	Newspaper_3	id_4	FAIRFAX	7	2	9	1
20140901	Newspaper_3	id_4	FAIRFAX	3	1	4	1
20141001	Newspaper_3	id_4	FAIRFAX	8	8	4	-0.5
20141101	Newspaper_3	id_4	FAIRFAX	5	1	6	1
20141201	Newspaper_3	id_4	FAIRFAX	4	1	5	1
20150101	Newspaper_3	id_4	FAIRFAX	3	0	5	1.666666667
20150301	Newspaper_3	id_4	FAIRFAX	3	0	3	1
20150401	Newspaper_3	id_4	FAIRFAX	1	0	1	1
20150501	Newspaper_3	id_4	FAIRFAX	6	2	10	1.333333333
20150601	Newspaper_3	id_4	FAIRFAX	2	1	1	0
20150701	Newspaper_3	id_4	FAIRFAX	8	1	11	1.25
20150801	Newspaper_3	id_4	FAIRFAX	4	1	3	0.5
20150901	Newspaper_3	id_4	FAIRFAX	8	10	0	-1.25
20151001	Newspaper_3	id_4	FAIRFAX	1	1	0	-1
20151101	Newspaper_3	id_4	FAIRFAX	5	1	6	1
20151201	Newspaper_3	id_4	FAIRFAX	3	0	3	1
20160101	Newspaper_3	id_4	FAIRFAX	5	2	5	0.6
20160201	Newspaper_3	id_4	FAIRFAX	1	1	0	-1
20160301	Newspaper_3	id_4	FAIRFAX	7	2	7	0.714285714
20160401	Newspaper_3	id_4	FAIRFAX	3	1	2	0.333333333
20160501	Newspaper_3	id_4	FAIRFAX	2	1	1	0
20160601	Newspaper_3	id_4	FAIRFAX	11	6	13	0.636363636
20160701	Newspaper_3	id_4	FAIRFAX	6	3	3	0
20160801	Newspaper_3	id_4	FAIRFAX	5	3	2	-0.2
20160901	Newspaper_3	id_4	FAIRFAX	2	0	2	1
20161001	Newspaper_3	id_4	FAIRFAX	6	5	1	-0.666666667
20161101	Newspaper_3	id_4	FAIRFAX	4	1	3	0.5
20161201	Newspaper_3	id_4	FAIRFAX	5	4	1	-0.6
20170101	Newspaper_3	id_4	FAIRFAX	2	2	0	-1
20170201	Newspaper_3	id_4	FAIRFAX	3	0	3	1
20170301	Newspaper_3	id_4	FAIRFAX	1	0	1	1
20170401	Newspaper_3	id_4	FAIRFAX	13	22	1	-1.615384615
20170501	Newspaper_3	id_4	FAIRFAX	20	15	17	0.1
20170601	Newspaper_3	id_4	FAIRFAX	5	2	3	0.2
20170701	Newspaper_3	id_4	FAIRFAX	6	2	6	0.666666667
20170801	Newspaper_3	id_4	FAIRFAX	8	3	5	0.25
20170901	Newspaper_3	id_4	FAIRFAX	3	0	3	1
20171001	Newspaper_3	id_4	FAIRFAX	14	4	22	1.285714286
20171101	Newspaper_3	id_4	FAIRFAX	5	4	1	-0.6
20171201	Newspaper_3	id_4	FAIRFAX	7	18	1	-2.428571429
20180101	Newspaper_3	id_4	FAIRFAX	13	36	3	-2.538461538
20180201	Newspaper_3	id_4	FAIRFAX	16	15	7	-0.5
20180301	Newspaper_3	id_4	FAIRFAX	4	1	3	0.5
20180401	Newspaper_3	id_4	FAIRFAX	3	1	2	0.333333333
20180501	Newspaper_3	id_4	FAIRFAX	6	3	3	0
20180601	Newspaper_3	id_4	FAIRFAX	3	2	1	-0.333333333
20180701	Newspaper_3	id_4	FAIRFAX	7	5	2	-0.428571429
20180801	Newspaper_3	id_4	FAIRFAX	10	3	13	1
20180901	Newspaper_3	id_4	FAIRFAX	7	2	9	1
20181001	Newspaper_3	id_4	FAIRFAX	3	1	2	0.333333333
20181101	Newspaper_3	id_4	FAIRFAX	5	0	5	1
20181201	Newspaper_3	id_4	NINE	11	12	1	-1
20190101	Newspaper_3	id_4	NINE	7	4	3	-0.142857143
20190201	Newspaper_3	id_4	NINE	6	1	9	1.333333333
20190301	Newspaper_3	id_4	NINE	9	9	0	-1
20190401	Newspaper_3	id_4	NINE	16	23	5	-1.125
20190501	Newspaper_3	id_4	CATALANO	18	15	11	-0.222222222
20190601	Newspaper_3	id_4	CATALANO	3	1	2	0.333333333
20190701	Newspaper_3	id_4	CATALANO	8	5	3	-0.25
20190801	Newspaper_3	id_4	CATALANO	3	3	0	-1
20190901	Newspaper_3	id_4	CATALANO	7	8	3	-0.714285714
20191001	Newspaper_3	id_4	CATALANO	6	3	3	0
20191101	Newspaper_3	id_4	CATALANO	5	4	1	-0.6
20191201	Newspaper_3	id_4	CATALANO	2	0	2	1
20200101	Newspaper_3	id_4	CATALANO	4	0	4	1
20200201	Newspaper_3	id_4	CATALANO	3	3	0	-1
20200301	Newspaper_3	id_4	CATALANO	8	4	4	0
20200401	Newspaper_3	id_4	CATALANO	5	3	2	-0.2
20200501	Newspaper_3	id_4	CATALANO	2	1	1	0
20200601	Newspaper_3	id_4	CATALANO	6	2	8	1
20200701	Newspaper_3	id_4	CATALANO	9	19	2	-1.888888889
20200801	Newspaper_3	id_4	CATALANO	2	2	0	-1
20200901	Newspaper_3	id_4	CATALANO	6	4	2	-0.333333333
20201001	Newspaper_3	id_4	CATALANO	3	1	2	0.333333333
20201101	Newspaper_3	id_4	CATALANO	4	3	1	-0.5
20201201	Newspaper_3	id_4	CATALANO	3	1	2	0.333333333
20210101	Newspaper_3	id_4	CATALANO	3	5	0	-1.666666667
20210201	Newspaper_3	id_4	CATALANO	4	1	3	0.5
20210301	Newspaper_3	id_4	CATALANO	3	1	2	0.333333333
20210401	Newspaper_3	id_4	CATALANO	4	5	1	-1
20210501	Newspaper_3	id_4	CATALANO	6	2	4	0.333333333
20210601	Newspaper_3	id_4	CATALANO	12	0	24	2
20210701	Newspaper_3	id_4	CATALANO	16	9	15	0.375
20210801	Newspaper_3	id_4	CATALANO	6	2	8	1
20210901	Newspaper_3	id_4	CATALANO	8	6	8	0.25
20211001	Newspaper_3	id_4	CATALANO	2	2	0	-1
20211101	Newspaper_3	id_4	CATALANO	3	0	3	1
20211201	Newspaper_3	id_4	CATALANO	8	8	8	0
20220101	Newspaper_3	id_4	CATALANO	8	24	8	-2
20220201	Newspaper_3	id_4	CATALANO	9	11	2	-1
20220301	Newspaper_3	id_4	CATALANO	1	0	1	1
20220401	Newspaper_3	id_4	CATALANO	4	4	0	-1
20220501	Newspaper_3	id_4	CATALANO	8	0	8	1
20220601	Newspaper_3	id_4	CATALANO	4	3	1	-0.5
20220701	Newspaper_3	id_4	CATALANO	3	0	3	1
20220801	Newspaper_3	id_4	CATALANO	5	3	2	-0.2
20220901	Newspaper_3	id_4	CATALANO	1	0	1	1
20221101	Newspaper_3	id_4	CATALANO	2	0	2	1
20221201	Newspaper_3	id_4	CATALANO	4	2	2	0
20110801	Newspaper_4	id_5	FAIRFAX	3	0	9	3
20111001	Newspaper_4	id_5	FAIRFAX	1	0	1	1
20111101	Newspaper_4	id_5	FAIRFAX	0	0	0	0
20111201	Newspaper_4	id_5	FAIRFAX	0	0	0	0
20120101	Newspaper_4	id_5	FAIRFAX	2	0	2	1
20120301	Newspaper_4	id_5	FAIRFAX	1	1	0	-1
20120501	Newspaper_4	id_5	FAIRFAX	1	1	0	-1
20120701	Newspaper_4	id_5	FAIRFAX	6	2	4	0.333333333
20120901	Newspaper_4	id_5	FAIRFAX	1	0	1	1
20121101	Newspaper_4	id_5	FAIRFAX	1	0	1	1
20130101	Newspaper_4	id_5	FAIRFAX	1	0	1	1
20130301	Newspaper_4	id_5	FAIRFAX	1	1	0	-1
20130401	Newspaper_4	id_5	FAIRFAX	0	0	0	0
20130501	Newspaper_4	id_5	FAIRFAX	0	0	0	0
20130601	Newspaper_4	id_5	FAIRFAX	0	0	0	0
20130701	Newspaper_4	id_5	FAIRFAX	1	0	1	1
20130801	Newspaper_4	id_5	FAIRFAX	1	0	1	1
20130901	Newspaper_4	id_5	FAIRFAX	0	0	0	0
20131001	Newspaper_4	id_5	FAIRFAX	0	0	0	0
20131101	Newspaper_4	id_5	FAIRFAX	0	0	0	0
20131201	Newspaper_4	id_5	FAIRFAX	0	0	0	0
20140101	Newspaper_4	id_5	FAIRFAX	0	0	0	0
20140201	Newspaper_4	id_5	FAIRFAX	1	0	1	1
20140301	Newspaper_4	id_5	FAIRFAX	0	0	0	0
20140401	Newspaper_4	id_5	FAIRFAX	0	0	0	0
20140501	Newspaper_4	id_5	FAIRFAX	0	0	0	0
20140601	Newspaper_4	id_5	FAIRFAX	0	0	0	0
20140701	Newspaper_4	id_5	FAIRFAX	0	0	0	0
20140801	Newspaper_4	id_5	FAIRFAX	0	0	0	0
20140901	Newspaper_4	id_5	FAIRFAX	1	0	1	1
20141001	Newspaper_4	id_5	FAIRFAX	0	0	0	0
20141101	Newspaper_4	id_5	FAIRFAX	0	0	0	0
20141201	Newspaper_4	id_5	FAIRFAX	0	0	0	0
20150101	Newspaper_4	id_5	FAIRFAX	0	0	0	0
20150201	Newspaper_4	id_5	FAIRFAX	2	2	0	-1
20150301	Newspaper_4	id_5	FAIRFAX	0	0	0	0
20150401	Newspaper_4	id_5	FAIRFAX	0	0	0	0
20150501	Newspaper_4	id_5	FAIRFAX	0	0	0	0
20150601	Newspaper_4	id_5	FAIRFAX	1	0	1	1
20150701	Newspaper_4	id_5	FAIRFAX	2	0	4	2
20150901	Newspaper_4	id_5	FAIRFAX	1	1	0	-1
20151001	Newspaper_4	id_5	FAIRFAX	1	0	1	1
20151101	Newspaper_4	id_5	FAIRFAX	2	2	0	-1
20151201	Newspaper_4	id_5	FAIRFAX	3	2	1	-0.333333333
20160101	Newspaper_4	id_5	FAIRFAX	0	0	0	0
20160201	Newspaper_4	id_5	FAIRFAX	0	0	0	0
20160301	Newspaper_4	id_5	FAIRFAX	0	0	0	0
20160401	Newspaper_4	id_5	FAIRFAX	0	0	0	0
20160501	Newspaper_4	id_5	FAIRFAX	1	1	0	-1
20160601	Newspaper_4	id_5	FAIRFAX	0	0	0	0
20160701	Newspaper_4	id_5	FAIRFAX	0	0	0	0
20160801	Newspaper_4	id_5	FAIRFAX	0	0	0	0
20160901	Newspaper_4	id_5	FAIRFAX	2	0	2	1
20161001	Newspaper_4	id_5	FAIRFAX	2	1	1	0
20161101	Newspaper_4	id_5	FAIRFAX	5	1	6	1
20161201	Newspaper_4	id_5	FAIRFAX	1	1	0	-1
20170101	Newspaper_4	id_5	FAIRFAX	1	0	1	1
20170301	Newspaper_4	id_5	FAIRFAX	1	1	0	-1
20170501	Newspaper_4	id_5	FAIRFAX	2	2	0	-1
20170601	Newspaper_4	id_5	FAIRFAX	5	20	5	-3
20170801	Newspaper_4	id_5	FAIRFAX	3	1	2	0.333333333
20170901	Newspaper_4	id_5	FAIRFAX	6	2	4	0.333333333
20171101	Newspaper_4	id_5	FAIRFAX	3	0	3	1
20171201	Newspaper_4	id_5	FAIRFAX	2	2	0	-1
20180101	Newspaper_4	id_5	FAIRFAX	1	1	0	-1
20180201	Newspaper_4	id_5	FAIRFAX	8	14	0	-1.75
20180301	Newspaper_4	id_5	FAIRFAX	3	4	1	-1
20180401	Newspaper_4	id_5	FAIRFAX	1	1	0	-1
20180501	Newspaper_4	id_5	FAIRFAX	0	0	0	0
20180601	Newspaper_4	id_5	FAIRFAX	0	0	0	0
20180701	Newspaper_4	id_5	FAIRFAX	3	0	3	1
20180801	Newspaper_4	id_5	FAIRFAX	2	0	4	2
20180901	Newspaper_4	id_5	FAIRFAX	2	0	2	1
20181001	Newspaper_4	id_5	FAIRFAX	5	2	5	0.6
20181101	Newspaper_4	id_5	FAIRFAX	3	0	3	1
20181201	Newspaper_4	id_5	NINE	5	0	7	1.4
20190101	Newspaper_4	id_5	NINE	1	0	1	1
20190201	Newspaper_4	id_5	NINE	3	2	1	-0.333333333
20190301	Newspaper_4	id_5	NINE	6	8	0	-1.333333333
20190401	Newspaper_4	id_5	NINE	2	2	0	-1
20190501	Newspaper_4	id_5	CATALANO	8	2	8	0.75
20190601	Newspaper_4	id_5	CATALANO	2	1	1	0
20190701	Newspaper_4	id_5	CATALANO	4	0	4	1
20190801	Newspaper_4	id_5	CATALANO	2	0	2	1
20190901	Newspaper_4	id_5	CATALANO	3	1	4	1
20191001	Newspaper_4	id_5	CATALANO	9	5	4	-0.111111111
20191101	Newspaper_4	id_5	CATALANO	8	6	4	-0.25
20191201	Newspaper_4	id_5	CATALANO	5	8	1	-1.4
20200101	Newspaper_4	id_5	CATALANO	3	1	2	0.333333333
20200201	Newspaper_4	id_5	CATALANO	8	1	9	1
20200301	Newspaper_4	id_5	CATALANO	4	1	3	0.5
20200401	Newspaper_4	id_5	CATALANO	1	0	1	1
20200501	Newspaper_4	id_5	CATALANO	7	8	3	-0.714285714
20200601	Newspaper_4	id_5	CATALANO	9	10	3	-0.777777778
20200701	Newspaper_4	id_5	CATALANO	4	0	4	1
20200801	Newspaper_4	id_5	CATALANO	1	0	1	1
20200901	Newspaper_4	id_5	CATALANO	3	0	3	1
20201001	Newspaper_4	id_5	CATALANO	2	1	1	0
20201101	Newspaper_4	id_5	CATALANO	3	1	2	0.333333333
20201201	Newspaper_4	id_5	CATALANO	2	0	2	1
20210101	Newspaper_4	id_5	CATALANO	2	0	2	1
20210201	Newspaper_4	id_5	CATALANO	3	0	3	1
20210401	Newspaper_4	id_5	CATALANO	2	0	2	1
20210501	Newspaper_4	id_5	CATALANO	1	0	1	1
20210601	Newspaper_4	id_5	CATALANO	3	0	3	1
20210801	Newspaper_4	id_5	CATALANO	4	8	0	-2
20210901	Newspaper_4	id_5	CATALANO	4	2	2	0
20211001	Newspaper_4	id_5	CATALANO	5	5	4	-0.2
20211101	Newspaper_4	id_5	CATALANO	4	0	4	1
20211201	Newspaper_4	id_5	CATALANO	1	0	1	1
20220201	Newspaper_4	id_5	CATALANO	1	0	1	1
20220301	Newspaper_4	id_5	CATALANO	6	2	4	0.333333333
20220401	Newspaper_4	id_5	CATALANO	8	6	6	0
20220501	Newspaper_4	id_5	CATALANO	2	0	2	1
20220601	Newspaper_4	id_5	CATALANO	0	0	0	0
20220701	Newspaper_4	id_5	CATALANO	0	0	0	0
20220801	Newspaper_4	id_5	CATALANO	0	0	0	0
20220901	Newspaper_4	id_5	CATALANO	0	0	0	0
20221001	Newspaper_4	id_5	CATALANO	3	0	5	1.666666667
20221101	Newspaper_4	id_5	CATALANO	1	0	1	1
20110801	Newspaper_5	id_6	FAIRFAX	1	0	1	1
20110901	Newspaper_5	id_6	FAIRFAX	1	0	1	1
20111001	Newspaper_5	id_6	FAIRFAX	5	0	17	3.4
20111201	Newspaper_5	id_6	FAIRFAX	1	0	1	1
20120101	Newspaper_5	id_6	FAIRFAX	1	0	1	1
20120201	Newspaper_5	id_6	FAIRFAX	1	0	1	1
20120301	Newspaper_5	id_6	FAIRFAX	0	0	0	0
20120401	Newspaper_5	id_6	FAIRFAX	0	0	0	0
20120501	Newspaper_5	id_6	FAIRFAX	0	0	0	0
20120601	Newspaper_5	id_6	FAIRFAX	0	0	0	0
20120701	Newspaper_5	id_6	FAIRFAX	3	0	3	1
20120801	Newspaper_5	id_6	FAIRFAX	2	0	4	2
20120901	Newspaper_5	id_6	FAIRFAX	3	0	3	1
20121001	Newspaper_5	id_6	FAIRFAX	2	0	4	2
20121101	Newspaper_5	id_6	FAIRFAX	1	0	1	1
20121201	Newspaper_5	id_6	FAIRFAX	3	0	3	1
20130101	Newspaper_5	id_6	FAIRFAX	1	1	0	-1
20130301	Newspaper_5	id_6	FAIRFAX	1	1	0	-1
20130401	Newspaper_5	id_6	FAIRFAX	3	1	4	1
20130501	Newspaper_5	id_6	FAIRFAX	3	9	0	-3
20130601	Newspaper_5	id_6	FAIRFAX	4	5	1	-1
20130801	Newspaper_5	id_6	FAIRFAX	3	0	5	1.666666667
20130901	Newspaper_5	id_6	FAIRFAX	1	1	0	-1
20131001	Newspaper_5	id_6	FAIRFAX	1	0	1	1
20131101	Newspaper_5	id_6	FAIRFAX	11	9	8	-0.090909091
20131201	Newspaper_5	id_6	FAIRFAX	1	0	1	1
20140101	Newspaper_5	id_6	FAIRFAX	2	1	1	0
20140201	Newspaper_5	id_6	FAIRFAX	1	0	1	1
20140301	Newspaper_5	id_6	FAIRFAX	6	1	7	1
20140401	Newspaper_5	id_6	FAIRFAX	6	10	2	-1.333333333
20140501	Newspaper_5	id_6	FAIRFAX	16	50	12	-2.375
20140601	Newspaper_5	id_6	FAIRFAX	6	2	4	0.333333333
20140701	Newspaper_5	id_6	FAIRFAX	13	26	11	-1.153846154
20140801	Newspaper_5	id_6	FAIRFAX	5	0	9	1.8
20140901	Newspaper_5	id_6	FAIRFAX	7	1	6	0.714285714
20141001	Newspaper_5	id_6	FAIRFAX	2	0	2	1
20141101	Newspaper_5	id_6	FAIRFAX	2	0	2	1
20141201	Newspaper_5	id_6	FAIRFAX	5	3	4	0.2
20150101	Newspaper_5	id_6	FAIRFAX	5	1	4	0.6
20150201	Newspaper_5	id_6	FAIRFAX	6	4	2	-0.333333333
20150401	Newspaper_5	id_6	FAIRFAX	5	7	0	-1.4
20150501	Newspaper_5	id_6	FAIRFAX	5	3	2	-0.2
20150601	Newspaper_5	id_6	FAIRFAX	3	5	0	-1.666666667
20150701	Newspaper_5	id_6	FAIRFAX	8	12	4	-1
20150801	Newspaper_5	id_6	FAIRFAX	8	7	5	-0.25
20150901	Newspaper_5	id_6	FAIRFAX	5	2	3	0.2
20151001	Newspaper_5	id_6	FAIRFAX	2	1	1	0
20151101	Newspaper_5	id_6	FAIRFAX	5	0	11	2.2
20151201	Newspaper_5	id_6	FAIRFAX	3	1	2	0.333333333
20160101	Newspaper_5	id_6	FAIRFAX	1	1	0	-1
20160201	Newspaper_5	id_6	FAIRFAX	3	0	3	1
20160301	Newspaper_5	id_6	FAIRFAX	6	5	3	-0.333333333
20160401	Newspaper_5	id_6	FAIRFAX	2	2	0	-1
20160501	Newspaper_5	id_6	FAIRFAX	3	2	1	-0.333333333
20160601	Newspaper_5	id_6	FAIRFAX	7	2	7	0.714285714
20160901	Newspaper_5	id_6	FAIRFAX	0	0	0	0
20161001	Newspaper_5	id_6	FAIRFAX	10	11	3	-0.8
20161101	Newspaper_5	id_6	FAIRFAX	12	15	3	-1
20161201	Newspaper_5	id_6	FAIRFAX	2	2	0	-1
20170201	Newspaper_5	id_6	FAIRFAX	3	1	4	1
20170301	Newspaper_5	id_6	FAIRFAX	14	0	36	2.571428571
20170401	Newspaper_5	id_6	FAIRFAX	11	17	4	-1.181818182
20170501	Newspaper_5	id_6	FAIRFAX	20	19	7	-0.6
20170601	Newspaper_5	id_6	FAIRFAX	3	2	1	-0.333333333
20170701	Newspaper_5	id_6	FAIRFAX	19	0	43	2.263157895
20170801	Newspaper_5	id_6	FAIRFAX	8	3	5	0.25
20170901	Newspaper_5	id_6	FAIRFAX	25	20	9	-0.44
20171001	Newspaper_5	id_6	FAIRFAX	16	7	9	0.125
20171101	Newspaper_5	id_6	FAIRFAX	18	7	11	0.222222222
20171201	Newspaper_5	id_6	FAIRFAX	13	12	1	-0.846153846
20180101	Newspaper_5	id_6	FAIRFAX	3	0	3	1
20180201	Newspaper_5	id_6	FAIRFAX	4	3	1	-0.5
20180301	Newspaper_5	id_6	FAIRFAX	3	5	0	-1.666666667
20180401	Newspaper_5	id_6	FAIRFAX	8	0	8	1
20180501	Newspaper_5	id_6	FAIRFAX	25	10	29	0.76
20180601	Newspaper_5	id_6	FAIRFAX	16	11	13	0.125
20180701	Newspaper_5	id_6	FAIRFAX	6	4	4	0
20180801	Newspaper_5	id_6	FAIRFAX	7	4	5	0.142857143
20180901	Newspaper_5	id_6	FAIRFAX	19	11	18	0.368421053
20181001	Newspaper_5	id_6	FAIRFAX	5	4	3	-0.2
20181101	Newspaper_5	id_6	FAIRFAX	5	8	1	-1.4
20181201	Newspaper_5	id_6	NINE	10	12	4	-0.8
20190101	Newspaper_5	id_6	NINE	1	0	1	1
20190201	Newspaper_5	id_6	NINE	2	0	2	1
20190301	Newspaper_5	id_6	NINE	13	0	15	1.153846154
20190401	Newspaper_5	id_6	NINE	21	14	13	-0.047619048
20190501	Newspaper_5	id_6	CATALANO	10	0	16	1.6
20190601	Newspaper_5	id_6	CATALANO	4	0	4	1
20190701	Newspaper_5	id_6	CATALANO	6	2	4	0.333333333
20190801	Newspaper_5	id_6	CATALANO	5	0	5	1
20190901	Newspaper_5	id_6	CATALANO	9	0	9	1
20191001	Newspaper_5	id_6	CATALANO	9	4	5	0.111111111
20191101	Newspaper_5	id_6	CATALANO	10	6	4	-0.2
20191201	Newspaper_5	id_6	CATALANO	2	0	2	1
20200101	Newspaper_5	id_6	CATALANO	4	0	4	1
20200201	Newspaper_5	id_6	CATALANO	11	6	7	0.090909091
20200301	Newspaper_5	id_6	CATALANO	17	5	24	1.117647059
20200401	Newspaper_5	id_6	CATALANO	5	0	5	1
20200501	Newspaper_5	id_6	CATALANO	6	12	0	-2
20200601	Newspaper_5	id_6	CATALANO	8	12	2	-1.25
20200701	Newspaper_5	id_6	CATALANO	3	3	0	-1
20200801	Newspaper_5	id_6	CATALANO	4	4	0	-1
20200901	Newspaper_5	id_6	CATALANO	4	0	10	2.5
20201001	Newspaper_5	id_6	CATALANO	1	0	1	1
20201101	Newspaper_5	id_6	CATALANO	1	0	1	1
20201201	Newspaper_5	id_6	CATALANO	1	0	1	1
20210101	Newspaper_5	id_6	CATALANO	8	0	10	1.25
20210201	Newspaper_5	id_6	CATALANO	0	0	0	0
20210301	Newspaper_5	id_6	CATALANO	0	0	0	0
20210401	Newspaper_5	id_6	CATALANO	4	0	4	1
20210501	Newspaper_5	id_6	CATALANO	8	5	3	-0.25
20210601	Newspaper_5	id_6	CATALANO	2	2	0	-1
20210801	Newspaper_5	id_6	CATALANO	7	0	7	1
20211001	Newspaper_5	id_6	CATALANO	6	0	18	3
20211101	Newspaper_5	id_6	CATALANO	2	0	2	1
20220101	Newspaper_5	id_6	CATALANO	6	2	4	0.333333333
20220301	Newspaper_5	id_6	CATALANO	16	0	16	1
20220401	Newspaper_5	id_6	CATALANO	13	5	8	0.230769231
20220501	Newspaper_5	id_6	CATALANO	18	0	26	1.444444444
20220601	Newspaper_5	id_6	CATALANO	14	3	15	0.857142857
20220701	Newspaper_5	id_6	CATALANO	29	26	23	-0.103448276
20220801	Newspaper_5	id_6	CATALANO	12	11	5	-0.5
20220901	Newspaper_5	id_6	CATALANO	3	3	0	-1
20221001	Newspaper_5	id_6	CATALANO	3	0	3	1
20221201	Newspaper_5	id_6	CATALANO	6	0	6	1
20110701	Newspaper_6	id_7	FAIRFAX	5	5	6	0.2
20110801	Newspaper_6	id_7	FAIRFAX	3	0	9	3
20110901	Newspaper_6	id_7	FAIRFAX	8	1	9	1
20111001	Newspaper_6	id_7	FAIRFAX	2	1	1	0
20111201	Newspaper_6	id_7	FAIRFAX	1	0	1	1
20120101	Newspaper_6	id_7	FAIRFAX	1	1	0	-1
20120201	Newspaper_6	id_7	FAIRFAX	1	1	0	-1
20120301	Newspaper_6	id_7	FAIRFAX	2	0	2	1
20120401	Newspaper_6	id_7	FAIRFAX	3	1	4	1
20120501	Newspaper_6	id_7	FAIRFAX	1	0	1	1
20120601	Newspaper_6	id_7	FAIRFAX	3	2	1	-0.333333333
20120801	Newspaper_6	id_7	FAIRFAX	2	1	1	0
20120901	Newspaper_6	id_7	FAIRFAX	1	0	1	1
20121001	Newspaper_6	id_7	FAIRFAX	1	1	0	-1
20121101	Newspaper_6	id_7	FAIRFAX	2	4	0	-2
20121201	Newspaper_6	id_7	FAIRFAX	0	0	0	0
20130101	Newspaper_6	id_7	FAIRFAX	0	0	0	0
20130201	Newspaper_6	id_7	FAIRFAX	3	9	3	-2
20130301	Newspaper_6	id_7	FAIRFAX	0	0	0	0
20130401	Newspaper_6	id_7	FAIRFAX	0	0	0	0
20130501	Newspaper_6	id_7	FAIRFAX	2	1	1	0
20130601	Newspaper_6	id_7	FAIRFAX	1	1	0	-1
20130701	Newspaper_6	id_7	FAIRFAX	2	1	1	0
20130801	Newspaper_6	id_7	FAIRFAX	5	4	7	0.6
20130901	Newspaper_6	id_7	FAIRFAX	0	0	0	0
20131001	Newspaper_6	id_7	FAIRFAX	0	0	0	0
20131101	Newspaper_6	id_7	FAIRFAX	1	1	0	-1
20140101	Newspaper_6	id_7	FAIRFAX	1	0	1	1
20140301	Newspaper_6	id_7	FAIRFAX	3	1	2	0.333333333
20140501	Newspaper_6	id_7	FAIRFAX	1	1	0	-1
20140601	Newspaper_6	id_7	FAIRFAX	2	2	0	-1
20100201	Newspaper_7	id_8	NEWSCORP	2	0	2	1
20100401	Newspaper_7	id_8	NEWSCORP	4	2	4	0.5
20100501	Newspaper_7	id_8	NEWSCORP	2	1	1	0
20100601	Newspaper_7	id_8	NEWSCORP	2	0	2	1
20100701	Newspaper_7	id_8	NEWSCORP	3	1	2	0.333333333
20100801	Newspaper_7	id_8	NEWSCORP	4	0	4	1
20100901	Newspaper_7	id_8	NEWSCORP	1	0	1	1
20101101	Newspaper_7	id_8	NEWSCORP	6	5	3	-0.333333333
20101201	Newspaper_7	id_8	NEWSCORP	3	1	2	0.333333333
20110101	Newspaper_7	id_8	NEWSCORP	3	1	2	0.333333333
20110201	Newspaper_7	id_8	NEWSCORP	2	0	2	1
20110301	Newspaper_7	id_8	NEWSCORP	2	0	4	2
20110401	Newspaper_7	id_8	NEWSCORP	1	0	1	1
20110601	Newspaper_7	id_8	NEWSCORP	2	0	4	2
20110701	Newspaper_7	id_8	NEWSCORP	3	0	5	1.666666667
20110801	Newspaper_7	id_8	NEWSCORP	2	1	1	0
20110901	Newspaper_7	id_8	NEWSCORP	2	0	2	1
20111001	Newspaper_7	id_8	NEWSCORP	1	1	0	-1
20111101	Newspaper_7	id_8	NEWSCORP	1	0	1	1
20111201	Newspaper_7	id_8	NEWSCORP	3	1	2	0.333333333
20120101	Newspaper_7	id_8	NEWSCORP	1	1	0	-1
20120301	Newspaper_7	id_8	NEWSCORP	1	0	1	1
20120401	Newspaper_7	id_8	NEWSCORP	0	0	0	0
20120501	Newspaper_7	id_8	NEWSCORP	0	0	0	0
20120601	Newspaper_7	id_8	NEWSCORP	2	0	2	1
20120801	Newspaper_7	id_8	NEWSCORP	2	1	1	0
20121001	Newspaper_7	id_8	NEWSCORP	2	0	4	2
20121101	Newspaper_7	id_8	NEWSCORP	0	0	0	0
20121201	Newspaper_7	id_8	NEWSCORP	0	0	0	0
20130101	Newspaper_7	id_8	NEWSCORP	0	0	0	0
20130201	Newspaper_7	id_8	NEWSCORP	0	0	0	0
20130301	Newspaper_7	id_8	NEWSCORP	1	1	0	-1
20130401	Newspaper_7	id_8	NEWSCORP	1	0	1	1
20130501	Newspaper_7	id_8	NEWSCORP	2	0	4	2
20130601	Newspaper_7	id_8	NEWSCORP	3	0	5	1.666666667
20130701	Newspaper_7	id_8	NEWSCORP	0	0	0	0
20130801	Newspaper_7	id_8	NEWSCORP	0	0	0	0
20130901	Newspaper_7	id_8	NEWSCORP	0	0	0	0
20131001	Newspaper_7	id_8	NEWSCORP	0	0	0	0
20131101	Newspaper_7	id_8	NEWSCORP	4	9	1	-2
20140101	Newspaper_7	id_8	NEWSCORP	1	0	1	1
20140201	Newspaper_7	id_8	NEWSCORP	2	0	4	2
20140301	Newspaper_7	id_8	NEWSCORP	7	0	15	2.142857143
20140401	Newspaper_7	id_8	NEWSCORP	5	0	13	2.6
20140501	Newspaper_7	id_8	NEWSCORP	0	0	0	0
20140601	Newspaper_7	id_8	NEWSCORP	0	0	0	0
20140701	Newspaper_7	id_8	NEWSCORP	1	0	1	1
20140901	Newspaper_7	id_8	NEWSCORP	1	0	1	1
20141001	Newspaper_7	id_8	NEWSCORP	3	0	5	1.666666667
20141101	Newspaper_7	id_8	NEWSCORP	1	1	0	-1
20141201	Newspaper_7	id_8	NEWSCORP	0	0	0	0
20150101	Newspaper_7	id_8	NEWSCORP	0	0	0	0
20150201	Newspaper_7	id_8	NEWSCORP	0	0	0	0
20150301	Newspaper_7	id_8	NEWSCORP	1	0	1	1
20150401	Newspaper_7	id_8	NEWSCORP	5	0	9	1.8
20150501	Newspaper_7	id_8	NEWSCORP	1	0	1	1
20150701	Newspaper_7	id_8	NEWSCORP	1	0	1	1
20150801	Newspaper_7	id_8	NEWSCORP	0	0	0	0
20150901	Newspaper_7	id_8	NEWSCORP	0	0	0	0
20151001	Newspaper_7	id_8	NEWSCORP	1	0	1	1
20151101	Newspaper_7	id_8	NEWSCORP	1	0	1	1
20151201	Newspaper_7	id_8	NEWSCORP	1	1	0	-1
20160201	Newspaper_7	id_8	NEWSCORP	2	0	2	1
20160401	Newspaper_7	id_8	NEWSCORP	2	1	1	0
20160501	Newspaper_7	id_8	NEWSCORP	1	0	1	1
20160601	Newspaper_7	id_8	NEWSCORP	1	0	1	1
20160701	Newspaper_7	id_8	NEWSCORP	0	0	0	0
20160801	Newspaper_7	id_8	NEWSCORP	0	0	0	0
20160901	Newspaper_7	id_8	NEWSCORP	0	0	0	0
20161001	Newspaper_7	id_8	NEWSCORP	3	2	1	-0.333333333
20161101	Newspaper_7	id_8	NEWSCORP	4	0	4	1
20161201	Newspaper_7	id_8	NEWSCORP	4	0	6	1.5
20170101	Newspaper_7	id_8	NEWSCORP	1	1	0	-1
20170201	Newspaper_7	id_8	NEWSCORP	0	0	0	0
20170301	Newspaper_7	id_8	NEWSCORP	0	0	0	0
20170401	Newspaper_7	id_8	NEWSCORP	3	0	3	1
20170501	Newspaper_7	id_8	NEWSCORP	2	0	2	1
20170701	Newspaper_7	id_8	NEWSCORP	1	0	1	1
20170801	Newspaper_7	id_8	NEWSCORP	1	0	1	1
20170901	Newspaper_7	id_8	NEWSCORP	3	0	3	1
20171001	Newspaper_7	id_8	NEWSCORP	1	0	1	1
20171101	Newspaper_7	id_8	NEWSCORP	0	0	0	0
20171201	Newspaper_7	id_8	NEWSCORP	0	0	0	0
20180101	Newspaper_7	id_8	NEWSCORP	0	0	0	0
20180201	Newspaper_7	id_8	NEWSCORP	0	0	0	0
20180301	Newspaper_7	id_8	NEWSCORP	1	0	1	1
20180501	Newspaper_7	id_8	NEWSCORP	2	0	4	2
20180701	Newspaper_7	id_8	NEWSCORP	1	1	0	-1
20180801	Newspaper_7	id_8	NEWSCORP	0	0	0	0
20180901	Newspaper_7	id_8	NEWSCORP	0	0	0	0
20181001	Newspaper_7	id_8	NEWSCORP	1	0	1	1
20181101	Newspaper_7	id_8	NEWSCORP	4	16	0	-4
20181201	Newspaper_7	id_8	NEWSCORP	2	0	2	1
20190101	Newspaper_7	id_8	NEWSCORP	1	1	0	-1
20190301	Newspaper_7	id_8	NEWSCORP	2	0	2	1
20190401	Newspaper_7	id_8	NEWSCORP	2	0	4	2
20190601	Newspaper_7	id_8	NEWSCORP	1	0	1	1
20190701	Newspaper_7	id_8	NEWSCORP	0	0	0	0
20190801	Newspaper_7	id_8	NEWSCORP	0	0	0	0
20190901	Newspaper_7	id_8	NEWSCORP	0	0	0	0
20191001	Newspaper_7	id_8	NEWSCORP	0	0	0	0
20191101	Newspaper_7	id_8	NEWSCORP	2	2	0	-1
20191201	Newspaper_7	id_8	NEWSCORP	2	1	1	0
20110901	Newspaper_8	id_9	FAIRFAX	5	1	6	1
20111001	Newspaper_8	id_9	FAIRFAX	9	16	17	0.111111111
20111101	Newspaper_8	id_9	FAIRFAX	3	0	3	1
20111201	Newspaper_8	id_9	FAIRFAX	1	0	1	1
20120101	Newspaper_8	id_9	FAIRFAX	2	0	2	1
20120201	Newspaper_8	id_9	FAIRFAX	1	0	1	1
20120301	Newspaper_8	id_9	FAIRFAX	3	0	3	1
20120401	Newspaper_8	id_9	FAIRFAX	4	4	4	0
20120501	Newspaper_8	id_9	FAIRFAX	14	15	23	0.571428571
20120701	Newspaper_8	id_9	FAIRFAX	3	1	2	0.333333333
20120801	Newspaper_8	id_9	FAIRFAX	0	0	0	0
20121101	Newspaper_8	id_9	FAIRFAX	3	0	3	1
20121201	Newspaper_8	id_9	FAIRFAX	4	1	3	0.5
20130101	Newspaper_8	id_9	FAIRFAX	3	2	1	-0.333333333
20130201	Newspaper_8	id_9	FAIRFAX	4	4	2	-0.5
20130301	Newspaper_8	id_9	FAIRFAX	1	1	0	-1
20130501	Newspaper_8	id_9	FAIRFAX	2	2	2	0
20130601	Newspaper_8	id_9	FAIRFAX	1	0	1	1
20130801	Newspaper_8	id_9	FAIRFAX	6	9	2	-1.166666667
20130901	Newspaper_8	id_9	FAIRFAX	2	0	2	1
20131001	Newspaper_8	id_9	FAIRFAX	1	0	1	1
20131101	Newspaper_8	id_9	FAIRFAX	6	10	2	-1.333333333
20131201	Newspaper_8	id_9	FAIRFAX	0	0	0	0
20140101	Newspaper_8	id_9	FAIRFAX	0	0	0	0
20140201	Newspaper_8	id_9	FAIRFAX	0	0	0	0
20140301	Newspaper_8	id_9	FAIRFAX	4	4	2	-0.5
20140401	Newspaper_8	id_9	FAIRFAX	2	4	0	-2
20140501	Newspaper_8	id_9	FAIRFAX	7	1	10	1.285714286
20140601	Newspaper_8	id_9	FAIRFAX	5	2	3	0.2
20140701	Newspaper_8	id_9	FAIRFAX	8	4	14	1.25
20140801	Newspaper_8	id_9	FAIRFAX	3	1	2	0.333333333
20140901	Newspaper_8	id_9	FAIRFAX	5	1	4	0.6
20141001	Newspaper_8	id_9	FAIRFAX	8	12	2	-1.25
20141101	Newspaper_8	id_9	FAIRFAX	11	8	5	-0.272727273
20150101	Newspaper_8	id_9	FAIRFAX	0	0	0	0
20150301	Newspaper_8	id_9	FAIRFAX	6	3	3	0
20150401	Newspaper_8	id_9	FAIRFAX	1	1	0	-1
20150501	Newspaper_8	id_9	FAIRFAX	15	16	11	-0.333333333
20150601	Newspaper_8	id_9	FAIRFAX	10	10	4	-0.6
20150701	Newspaper_8	id_9	FAIRFAX	8	2	6	0.5
20150801	Newspaper_8	id_9	FAIRFAX	2	2	0	-1
20150901	Newspaper_8	id_9	FAIRFAX	8	7	5	-0.25
20151001	Newspaper_8	id_9	FAIRFAX	5	0	7	1.4
20151101	Newspaper_8	id_9	FAIRFAX	3	0	3	1
20151201	Newspaper_8	id_9	FAIRFAX	2	0	2	1
20160101	Newspaper_8	id_9	FAIRFAX	3	2	1	-0.333333333
20160301	Newspaper_8	id_9	FAIRFAX	5	6	1	-1
20160501	Newspaper_8	id_9	FAIRFAX	6	7	3	-0.666666667
20160601	Newspaper_8	id_9	FAIRFAX	14	8	16	0.571428571
20160701	Newspaper_8	id_9	FAIRFAX	5	1	4	0.6
20160801	Newspaper_8	id_9	FAIRFAX	4	1	3	0.5
20160901	Newspaper_8	id_9	FAIRFAX	3	1	2	0.333333333
20161001	Newspaper_8	id_9	FAIRFAX	4	8	0	-2
20161101	Newspaper_8	id_9	FAIRFAX	5	8	1	-1.4
20161201	Newspaper_8	id_9	FAIRFAX	8	10	2	-1
20170101	Newspaper_8	id_9	FAIRFAX	6	0	10	1.666666667
20170201	Newspaper_8	id_9	FAIRFAX	4	1	9	2
20170301	Newspaper_8	id_9	FAIRFAX	2	0	2	1
20170401	Newspaper_8	id_9	FAIRFAX	10	0	18	1.8
20170501	Newspaper_8	id_9	FAIRFAX	13	4	9	0.384615385
20170601	Newspaper_8	id_9	FAIRFAX	19	24	5	-1
20170701	Newspaper_8	id_9	FAIRFAX	15	8	23	1
20170801	Newspaper_8	id_9	FAIRFAX	6	0	8	1.333333333
20170901	Newspaper_8	id_9	FAIRFAX	15	0	17	1.133333333
20171001	Newspaper_8	id_9	FAIRFAX	4	2	2	0
20171101	Newspaper_8	id_9	FAIRFAX	10	0	14	1.4
20171201	Newspaper_8	id_9	FAIRFAX	6	2	4	0.333333333
20180101	Newspaper_8	id_9	FAIRFAX	3	1	2	0.333333333
20180201	Newspaper_8	id_9	FAIRFAX	8	6	2	-0.5
20180301	Newspaper_8	id_9	FAIRFAX	12	16	8	-0.666666667
20180401	Newspaper_8	id_9	FAIRFAX	11	6	9	0.272727273
20180501	Newspaper_8	id_9	FAIRFAX	12	1	23	1.833333333
20180601	Newspaper_8	id_9	FAIRFAX	12	13	5	-0.666666667
20180701	Newspaper_8	id_9	FAIRFAX	6	1	5	0.666666667
20180801	Newspaper_8	id_9	FAIRFAX	9	2	9	0.777777778
20180901	Newspaper_8	id_9	FAIRFAX	8	3	7	0.5
20181001	Newspaper_8	id_9	FAIRFAX	21	2	29	1.285714286
20181101	Newspaper_8	id_9	FAIRFAX	15	7	16	0.6
20181201	Newspaper_8	id_9	NINE	9	4	5	0.111111111
20190101	Newspaper_8	id_9	NINE	6	2	6	0.666666667
20190201	Newspaper_8	id_9	NINE	8	2	8	0.75
20190301	Newspaper_8	id_9	NINE	14	1	15	1
20190401	Newspaper_8	id_9	NINE	15	42	13	-1.933333333
20190501	Newspaper_8	id_9	CATALANO	26	1	53	2
20190601	Newspaper_8	id_9	CATALANO	7	5	4	-0.142857143
20190701	Newspaper_8	id_9	CATALANO	9	2	7	0.555555556
20190801	Newspaper_8	id_9	CATALANO	13	1	14	1
20190901	Newspaper_8	id_9	CATALANO	13	3	14	0.846153846
20191001	Newspaper_8	id_9	CATALANO	6	5	3	-0.333333333
20191101	Newspaper_8	id_9	CATALANO	2	0	2	1
20191201	Newspaper_8	id_9	CATALANO	8	0	12	1.5
20200101	Newspaper_8	id_9	CATALANO	1	0	1	1
20200201	Newspaper_8	id_9	CATALANO	6	0	10	1.666666667
20200301	Newspaper_8	id_9	CATALANO	8	1	11	1.25
20200401	Newspaper_8	id_9	CATALANO	3	0	3	1
20200501	Newspaper_8	id_9	CATALANO	8	0	12	1.5
20200601	Newspaper_8	id_9	CATALANO	26	7	35	1.076923077
20200701	Newspaper_8	id_9	CATALANO	16	1	29	1.75
20200801	Newspaper_8	id_9	CATALANO	9	13	2	-1.222222222
20200901	Newspaper_8	id_9	CATALANO	5	4	3	-0.2
20201001	Newspaper_8	id_9	CATALANO	8	0	20	2.5
20201101	Newspaper_8	id_9	CATALANO	4	0	6	1.5
20201201	Newspaper_8	id_9	CATALANO	1	1	0	-1
20210201	Newspaper_8	id_9	CATALANO	5	1	4	0.6
20210301	Newspaper_8	id_9	CATALANO	3	0	3	1
20210401	Newspaper_8	id_9	CATALANO	6	1	7	1
20210501	Newspaper_8	id_9	CATALANO	13	9	10	0.076923077
20210601	Newspaper_8	id_9	CATALANO	3	3	0	-1
20210701	Newspaper_8	id_9	CATALANO	5	2	3	0.2
20210801	Newspaper_8	id_9	CATALANO	6	0	10	1.666666667
20210901	Newspaper_8	id_9	CATALANO	1	0	1	1
20211001	Newspaper_8	id_9	CATALANO	3	0	5	1.666666667
20211101	Newspaper_8	id_9	CATALANO	5	0	17	3.4
20220101	Newspaper_8	id_9	CATALANO	1	0	1	1
20220201	Newspaper_8	id_9	CATALANO	10	18	4	-1.4
20220301	Newspaper_8	id_9	CATALANO	4	2	2	0
20220401	Newspaper_8	id_9	CATALANO	4	0	4	1
20220501	Newspaper_8	id_9	CATALANO	11	4	15	1
20220601	Newspaper_8	id_9	CATALANO	7	0	7	1
20220701	Newspaper_8	id_9	CATALANO	6	0	8	1.333333333
20220801	Newspaper_8	id_9	CATALANO	2	0	2	1
20220901	Newspaper_8	id_9	CATALANO	3	0	3	1
20221001	Newspaper_8	id_9	CATALANO	6	1	5	0.666666667
20221101	Newspaper_8	id_9	CATALANO	5	0	11	2.2
20221201	Newspaper_8	id_9	CATALANO	1	0	1	1
20100101	Newspaper_9	id_10	NEWSCORP	0	0	0	0
20100201	Newspaper_9	id_10	NEWSCORP	4	0	8	2
20100301	Newspaper_9	id_10	NEWSCORP	2	0	4	2
20100401	Newspaper_9	id_10	NEWSCORP	4	0	8	2
20100501	Newspaper_9	id_10	NEWSCORP	4	2	2	0
20100601	Newspaper_9	id_10	NEWSCORP	1	0	1	1
20100701	Newspaper_9	id_10	NEWSCORP	6	3	3	0
20100801	Newspaper_9	id_10	NEWSCORP	9	0	15	1.666666667
20100901	Newspaper_9	id_10	NEWSCORP	1	0	1	1
20101001	Newspaper_9	id_10	NEWSCORP	2	0	2	1
20101101	Newspaper_9	id_10	NEWSCORP	7	8	3	-0.714285714
20101201	Newspaper_9	id_10	NEWSCORP	4	0	8	2
20110101	Newspaper_9	id_10	NEWSCORP	2	1	1	0
20110201	Newspaper_9	id_10	NEWSCORP	3	0	3	1
20110301	Newspaper_9	id_10	NEWSCORP	4	1	3	0.5
20110501	Newspaper_9	id_10	NEWSCORP	4	0	4	1
20110601	Newspaper_9	id_10	NEWSCORP	1	0	1	1
20110701	Newspaper_9	id_10	NEWSCORP	1	1	0	-1
20110801	Newspaper_9	id_10	NEWSCORP	6	1	9	1.333333333
20110901	Newspaper_9	id_10	NEWSCORP	1	1	0	-1
20111101	Newspaper_9	id_10	NEWSCORP	2	1	1	0
20111201	Newspaper_9	id_10	NEWSCORP	0	0	0	0
20120101	Newspaper_9	id_10	NEWSCORP	0	0	0	0
20120201	Newspaper_9	id_10	NEWSCORP	3	1	4	1
20120301	Newspaper_9	id_10	NEWSCORP	0	0	0	0
20120401	Newspaper_9	id_10	NEWSCORP	0	0	0	0
20120501	Newspaper_9	id_10	NEWSCORP	2	2	0	-1
20120601	Newspaper_9	id_10	NEWSCORP	2	0	2	1
20120801	Newspaper_9	id_10	NEWSCORP	1	1	0	-1
20120901	Newspaper_9	id_10	NEWSCORP	0	0	0	0
20121001	Newspaper_9	id_10	NEWSCORP	0	0	0	0
20121101	Newspaper_9	id_10	NEWSCORP	0	0	0	0
20121201	Newspaper_9	id_10	NEWSCORP	1	0	1	1
20130101	Newspaper_9	id_10	NEWSCORP	1	1	0	-1
20130301	Newspaper_9	id_10	NEWSCORP	2	1	1	0
20130401	Newspaper_9	id_10	NEWSCORP	3	1	2	0.333333333
20130501	Newspaper_10	id_10	NEWSCORP	5	0	7	1.4
20130601	Newspaper_10	id_10	NEWSCORP	6	1	9	1.333333333
20130701	Newspaper_10	id_10	NEWSCORP	1	0	1	1
20130801	Newspaper_10	id_10	NEWSCORP	1	1	0	-1
20130901	Newspaper_10	id_10	NEWSCORP	1	1	0	-1
20131101	Newspaper_10	id_10	NEWSCORP	1	0	1	1
20131201	Newspaper_10	id_10	NEWSCORP	0	0	0	0
20140101	Newspaper_10	id_10	NEWSCORP	0	0	0	0
20140201	Newspaper_10	id_10	NEWSCORP	3	1	4	1
20140301	Newspaper_10	id_10	NEWSCORP	12	0	24	2
20140401	Newspaper_10	id_10	NEWSCORP	2	0	4	2
20140501	Newspaper_10	id_10	NEWSCORP	4	1	3	0.5
20140601	Newspaper_10	id_10	NEWSCORP	1	0	1	1
20140701	Newspaper_10	id_10	NEWSCORP	2	1	1	0
20140801	Newspaper_10	id_10	NEWSCORP	2	0	2	1
20140901	Newspaper_10	id_10	NEWSCORP	3	2	3	0.333333333
20141001	Newspaper_10	id_10	NEWSCORP	1	0	1	1
20141101	Newspaper_10	id_10	NEWSCORP	4	4	2	-0.5
20150101	Newspaper_10	id_10	NEWSCORP	2	0	2	1
20150201	Newspaper_10	id_10	NEWSCORP	4	1	5	1
20150301	Newspaper_10	id_10	NEWSCORP	3	0	5	1.666666667
20150401	Newspaper_10	id_10	NEWSCORP	5	0	9	1.8
20150501	Newspaper_10	id_10	NEWSCORP	1	1	0	-1
20150601	Newspaper_10	id_10	NEWSCORP	2	1	1	0
20150701	Newspaper_10	id_10	NEWSCORP	3	0	3	1
20150801	Newspaper_10	id_10	NEWSCORP	3	1	2	0.333333333
20150901	Newspaper_10	id_10	NEWSCORP	2	2	0	-1
20151001	Newspaper_10	id_10	NEWSCORP	2	1	1	0
20151101	Newspaper_10	id_10	NEWSCORP	2	0	2	1
20151201	Newspaper_10	id_10	NEWSCORP	0	0	0	0
20160101	Newspaper_10	id_10	NEWSCORP	0	0	0	0
20160201	Newspaper_10	id_10	NEWSCORP	2	0	2	1
20160301	Newspaper_10	id_10	NEWSCORP	1	1	0	-1
20160401	Newspaper_10	id_10	NEWSCORP	1	0	1	1
20160601	Newspaper_10	id_10	NEWSCORP	1	1	0	-1
20100101	Newspaper_11	id_11	NEWSCORP	1	0	1	1
20100201	Newspaper_11	id_11	NEWSCORP	1	1	0	-1
20100301	Newspaper_11	id_11	NEWSCORP	2	0	2	1
20100401	Newspaper_11	id_11	NEWSCORP	1	1	0	-1
20100501	Newspaper_11	id_11	NEWSCORP	5	1	10	1.8
20100601	Newspaper_11	id_11	NEWSCORP	6	1	11	1.666666667
20100701	Newspaper_11	id_11	NEWSCORP	5	1	4	0.6
20100801	Newspaper_11	id_11	NEWSCORP	9	0	13	1.444444444
20100901	Newspaper_11	id_11	NEWSCORP	3	1	2	0.333333333
20101001	Newspaper_11	id_11	NEWSCORP	2	1	1	0
20101101	Newspaper_11	id_11	NEWSCORP	1	1	0	-1
20101201	Newspaper_11	id_11	NEWSCORP	4	1	3	0.5
20110101	Newspaper_11	id_11	NEWSCORP	4	1	5	1
20110201	Newspaper_11	id_11	NEWSCORP	8	5	7	0.25
20110301	Newspaper_11	id_11	NEWSCORP	2	0	2	1
20110401	Newspaper_11	id_11	NEWSCORP	4	1	3	0.5
20110501	Newspaper_11	id_11	NEWSCORP	3	1	4	1
20110601	Newspaper_11	id_11	NEWSCORP	8	1	9	1
20110701	Newspaper_11	id_11	NEWSCORP	11	9	16	0.636363636
20110801	Newspaper_11	id_11	NEWSCORP	14	5	15	0.714285714
20110901	Newspaper_11	id_11	NEWSCORP	8	1	7	0.75
20111001	Newspaper_11	id_11	NEWSCORP	9	2	9	0.777777778
20111101	Newspaper_11	id_11	NEWSCORP	21	1	42	1.952380952
20120101	Newspaper_11	id_11	NEWSCORP	1	0	1	1
20120201	Newspaper_11	id_11	NEWSCORP	9	1	8	0.777777778
20120301	Newspaper_11	id_11	NEWSCORP	7	0	7	1
20120401	Newspaper_11	id_11	NEWSCORP	6	2	6	0.666666667
20120501	Newspaper_11	id_11	NEWSCORP	11	1	16	1.363636364
20120601	Newspaper_11	id_11	NEWSCORP	5	2	5	0.6
20120701	Newspaper_11	id_11	NEWSCORP	3	0	3	1
20120801	Newspaper_11	id_11	NEWSCORP	5	2	3	0.2
20120901	Newspaper_11	id_11	NEWSCORP	6	0	10	1.666666667
20121001	Newspaper_11	id_11	NEWSCORP	7	1	8	1
20121101	Newspaper_11	id_11	NEWSCORP	5	0	9	1.8
20121201	Newspaper_11	id_11	NEWSCORP	4	0	4	1
20130101	Newspaper_11	id_11	NEWSCORP	1	1	0	-1
20130201	Newspaper_11	id_11	NEWSCORP	2	1	1	0
20130301	Newspaper_11	id_11	NEWSCORP	6	4	6	0.333333333
20130501	Newspaper_11	id_11	NEWSCORP	3	0	5	1.666666667
20130701	Newspaper_11	id_11	NEWSCORP	3	3	0	-1
20130801	Newspaper_11	id_11	NEWSCORP	5	7	0	-1.4
20131001	Newspaper_11	id_11	NEWSCORP	2	1	1	0
20131101	Newspaper_11	id_11	NEWSCORP	3	2	1	-0.333333333
20131201	Newspaper_11	id_11	NEWSCORP	1	1	0	-1
20140201	Newspaper_11	id_11	NEWSCORP	1	1	0	-1
20140301	Newspaper_11	id_11	NEWSCORP	1	0	1	1
20140501	Newspaper_11	id_11	NEWSCORP	6	2	6	0.666666667
20140601	Newspaper_11	id_11	NEWSCORP	6	1	9	1.333333333
20140701	Newspaper_11	id_11	NEWSCORP	3	0	3	1
20140801	Newspaper_11	id_11	NEWSCORP	2	0	2	1
20140901	Newspaper_11	id_11	NEWSCORP	4	5	1	-1
20141001	Newspaper_11	id_11	NEWSCORP	1	1	0	-1
20141201	Newspaper_11	id_11	NEWSCORP	3	1	2	0.333333333
20150101	Newspaper_11	id_11	NEWSCORP	3	0	5	1.666666667
20150301	Newspaper_11	id_11	NEWSCORP	2	1	1	0
20150401	Newspaper_11	id_11	NEWSCORP	0	0	0	0
20150501	Newspaper_11	id_11	NEWSCORP	0	0	0	0
20150601	Newspaper_11	id_11	NEWSCORP	2	1	1	0
20150701	Newspaper_11	id_11	NEWSCORP	4	2	4	0.5
20150801	Newspaper_11	id_11	NEWSCORP	4	1	3	0.5
20150901	Newspaper_11	id_11	NEWSCORP	5	3	4	0.2
20151001	Newspaper_11	id_11	NEWSCORP	1	0	1	1
20151101	Newspaper_11	id_11	NEWSCORP	2	2	0	-1
20151201	Newspaper_11	id_11	NEWSCORP	2	0	4	2
20160101	Newspaper_11	id_11	NEWSCORP	1	1	0	-1
20160301	Newspaper_11	id_11	NEWSCORP	1	0	1	1
20160401	Newspaper_11	id_11	NEWSCORP	3	2	1	-0.333333333
20160501	Newspaper_11	id_11	NEWSCORP	2	0	2	1
20160601	Newspaper_11	id_11	NEWSCORP	3	1	4	1
20160701	Newspaper_11	id_11	NEWSCORP	2	0	2	1
20160801	Newspaper_11	id_11	NEWSCORP	0	0	0	0
20160901	Newspaper_11	id_11	NEWSCORP	0	0	0	0
20161001	Newspaper_11	id_11	NEWSCORP	0	0	0	0
20161101	Newspaper_11	id_11	NEWSCORP	1	1	0	-1
20161201	Newspaper_11	id_11	NEWSCORP	1	0	1	1
20170201	Newspaper_11	id_11	NEWSCORP	2	1	1	0
20170301	Newspaper_11	id_11	NEWSCORP	2	1	1	0
20170401	Newspaper_11	id_11	NEWSCORP	2	1	1	0
20170501	Newspaper_11	id_11	NEWSCORP	1	0	1	1
20170701	Newspaper_11	id_11	NEWSCORP	1	1	0	-1
20170801	Newspaper_11	id_11	NEWSCORP	2	0	2	1
20170901	Newspaper_11	id_11	NEWSCORP	1	0	1	1
20171001	Newspaper_11	id_11	NEWSCORP	3	1	4	1
20171101	Newspaper_11	id_11	NEWSCORP	0	0	0	0
20171201	Newspaper_11	id_11	NEWSCORP	0	0	0	0
20180101	Newspaper_11	id_11	NEWSCORP	4	6	0	-1.5
20180201	Newspaper_11	id_11	NEWSCORP	0	0	0	0
20180301	Newspaper_11	id_11	NEWSCORP	0	0	0	0
20180401	Newspaper_11	id_11	NEWSCORP	0	0	0	0
20180501	Newspaper_11	id_11	NEWSCORP	1	1	0	-1
20180701	Newspaper_11	id_11	NEWSCORP	2	0	2	1
20180801	Newspaper_11	id_11	NEWSCORP	3	2	1	-0.333333333
20181001	Newspaper_11	id_11	NEWSCORP	1	0	1	1
20181101	Newspaper_11	id_11	NEWSCORP	9	17	4	-1.444444444
20181201	Newspaper_11	id_11	NEWSCORP	2	1	1	0
20190101	Newspaper_11	id_11	NEWSCORP	1	1	0	-1
20190301	Newspaper_11	id_11	NEWSCORP	5	3	4	0.2
20190501	Newspaper_11	id_11	NEWSCORP	1	0	1	1
20190601	Newspaper_11	id_11	NEWSCORP	6	0	12	2
20190701	Newspaper_11	id_11	NEWSCORP	2	0	4	2
20190801	Newspaper_11	id_11	NEWSCORP	1	0	1	1
20190901	Newspaper_11	id_11	NEWSCORP	1	0	1	1
20191001	Newspaper_11	id_11	NEWSCORP	1	0	1	1
20191101	Newspaper_11	id_11	NEWSCORP	5	16	1	-3
20191201	Newspaper_11	id_11	NEWSCORP	1	0	1	1
20200101	Newspaper_11	id_11	NEWSCORP	0	0	0	0
20200201	Newspaper_11	id_11	NEWSCORP	0	0	0	0
20200301	Newspaper_11	id_11	NEWSCORP	1	0	1	1
20110801	Newspaper_12	id_12	FAIRFAX	2	0	2	1
20110901	Newspaper_12	id_12	FAIRFAX	6	0	6	1
20111001	Newspaper_12	id_12	FAIRFAX	7	0	9	1.285714286
20111101	Newspaper_12	id_12	FAIRFAX	19	7	36	1.526315789
20120101	Newspaper_12	id_12	FAIRFAX	3	1	2	0.333333333
20120201	Newspaper_12	id_12	FAIRFAX	11	2	15	1.181818182
20120301	Newspaper_12	id_12	FAIRFAX	1	0	1	1
20120401	Newspaper_12	id_12	FAIRFAX	2	1	1	0
20120501	Newspaper_12	id_12	FAIRFAX	3	0	5	1.666666667
20120601	Newspaper_12	id_12	FAIRFAX	4	5	1	-1
20120701	Newspaper_12	id_12	FAIRFAX	7	5	4	-0.142857143
20120801	Newspaper_12	id_12	FAIRFAX	4	2	2	0
20121001	Newspaper_12	id_12	FAIRFAX	5	2	3	0.2
20121101	Newspaper_12	id_12	FAIRFAX	4	1	3	0.5
20121201	Newspaper_12	id_12	FAIRFAX	5	0	9	1.8
20130101	Newspaper_12	id_12	FAIRFAX	5	1	4	0.6
20130301	Newspaper_12	id_12	FAIRFAX	1	0	1	1
20130501	Newspaper_12	id_12	FAIRFAX	2	0	2	1
20130601	Newspaper_12	id_12	FAIRFAX	1	0	1	1
20130701	Newspaper_12	id_12	FAIRFAX	1	0	1	1
20130801	Newspaper_12	id_12	FAIRFAX	10	38	20	-1.8
20131001	Newspaper_12	id_12	FAIRFAX	1	1	0	-1
20131101	Newspaper_12	id_12	FAIRFAX	0	0	0	0
20131201	Newspaper_12	id_12	FAIRFAX	0	0	0	0
20140101	Newspaper_12	id_12	FAIRFAX	0	0	0	0
20140201	Newspaper_12	id_12	FAIRFAX	0	0	0	0
20140301	Newspaper_12	id_12	FAIRFAX	0	0	0	0
20140401	Newspaper_12	id_12	FAIRFAX	3	0	3	1
20140501	Newspaper_12	id_12	FAIRFAX	4	0	4	1
20140601	Newspaper_12	id_12	FAIRFAX	4	1	3	0.5
20140701	Newspaper_12	id_12	FAIRFAX	4	1	5	1
20140801	Newspaper_12	id_12	FAIRFAX	1	1	0	-1
20140901	Newspaper_12	id_12	FAIRFAX	2	1	1	0
20141001	Newspaper_12	id_12	FAIRFAX	3	2	1	-0.333333333
20141101	Newspaper_12	id_12	FAIRFAX	1	0	1	1
20141201	Newspaper_12	id_12	FAIRFAX	0	0	0	0
20150101	Newspaper_12	id_12	FAIRFAX	0	0	0	0
20150201	Newspaper_12	id_12	FAIRFAX	3	4	1	-1
20150301	Newspaper_12	id_12	FAIRFAX	12	3	15	1
20150401	Newspaper_12	id_12	FAIRFAX	2	0	2	1
20150501	Newspaper_12	id_12	FAIRFAX	4	3	1	-0.5
20150601	Newspaper_12	id_12	FAIRFAX	3	3	0	-1
20150801	Newspaper_12	id_12	FAIRFAX	2	1	1	0
20150901	Newspaper_12	id_12	FAIRFAX	6	2	4	0.333333333
20151001	Newspaper_12	id_12	FAIRFAX	3	2	1	-0.333333333
20151101	Newspaper_12	id_12	FAIRFAX	6	2	4	0.333333333
20151201	Newspaper_12	id_12	FAIRFAX	3	0	3	1
20160101	Newspaper_12	id_12	FAIRFAX	4	3	1	-0.5
20160201	Newspaper_12	id_12	FAIRFAX	1	1	0	-1
20160401	Newspaper_12	id_12	FAIRFAX	5	9	0	-1.8
20160501	Newspaper_12	id_12	FAIRFAX	6	7	1	-1
20160601	Newspaper_12	id_12	FAIRFAX	2	1	1	0
20160701	Newspaper_12	id_12	FAIRFAX	2	0	2	1
20160801	Newspaper_12	id_12	FAIRFAX	2	0	2	1
20161001	Newspaper_12	id_12	FAIRFAX	7	2	5	0.428571429
20161101	Newspaper_12	id_12	FAIRFAX	2	1	1	0
20161201	Newspaper_12	id_12	FAIRFAX	2	2	0	-1
20170101	Newspaper_12	id_12	FAIRFAX	5	1	4	0.6
20170201	Newspaper_12	id_12	FAIRFAX	7	0	7	1
20170301	Newspaper_12	id_12	FAIRFAX	19	3	40	1.947368421
20170401	Newspaper_12	id_12	FAIRFAX	6	4	6	0.333333333
20170501	Newspaper_12	id_12	FAIRFAX	9	6	3	-0.333333333
20170601	Newspaper_12	id_12	FAIRFAX	8	5	5	0
20170701	Newspaper_12	id_12	FAIRFAX	3	1	4	1
20170801	Newspaper_12	id_12	FAIRFAX	13	1	20	1.461538462
20170901	Newspaper_12	id_12	FAIRFAX	2	0	2	1
20171001	Newspaper_12	id_12	FAIRFAX	11	7	16	0.818181818
20171101	Newspaper_12	id_12	FAIRFAX	1	0	1	1
20171201	Newspaper_12	id_12	FAIRFAX	3	0	3	1
20111001	Newspaper_13	id_13	FAIRFAX	3	1	4	1
20111201	Newspaper_13	id_13	FAIRFAX	4	0	10	2.5
20120101	Newspaper_13	id_13	FAIRFAX	1	0	1	1
20120201	Newspaper_13	id_13	FAIRFAX	0	0	0	0
20120301	Newspaper_13	id_13	FAIRFAX	0	0	0	0
20120401	Newspaper_13	id_13	FAIRFAX	0	0	0	0
20120501	Newspaper_13	id_13	FAIRFAX	5	16	1	-3
20120601	Newspaper_13	id_13	FAIRFAX	3	1	2	0.333333333
20120701	Newspaper_13	id_13	FAIRFAX	4	0	4	1
20120801	Newspaper_13	id_13	FAIRFAX	6	0	10	1.666666667
20120901	Newspaper_13	id_13	FAIRFAX	6	1	9	1.333333333
20121001	Newspaper_13	id_13	FAIRFAX	7	6	21	2.142857143
20121101	Newspaper_13	id_13	FAIRFAX	2	0	2	1
20121201	Newspaper_13	id_13	FAIRFAX	0	0	0	0
20130101	Newspaper_13	id_13	FAIRFAX	0	0	0	0
20130201	Newspaper_13	id_13	FAIRFAX	0	0	0	0
20130301	Newspaper_13	id_13	FAIRFAX	0	0	0	0
20130401	Newspaper_13	id_13	FAIRFAX	0	0	0	0
20130501	Newspaper_13	id_13	FAIRFAX	0	0	0	0
20130601	Newspaper_13	id_13	FAIRFAX	0	0	0	0
20130701	Newspaper_13	id_13	FAIRFAX	0	0	0	0
20130801	Newspaper_13	id_13	FAIRFAX	0	0	0	0
20130901	Newspaper_13	id_13	FAIRFAX	0	0	0	0
20131001	Newspaper_13	id_13	FAIRFAX	0	0	0	0
20131101	Newspaper_13	id_13	FAIRFAX	0	0	0	0
20131201	Newspaper_13	id_13	FAIRFAX	0	0	0	0
20140101	Newspaper_13	id_13	FAIRFAX	0	0	0	0
20140201	Newspaper_13	id_13	FAIRFAX	0	0	0	0
20140301	Newspaper_13	id_13	FAIRFAX	0	0	0	0
20140401	Newspaper_13	id_13	FAIRFAX	0	0	0	0
20140501	Newspaper_13	id_13	FAIRFAX	0	0	0	0
20140601	Newspaper_13	id_13	FAIRFAX	0	0	0	0
20140701	Newspaper_13	id_13	FAIRFAX	0	0	0	0
20140801	Newspaper_13	id_13	FAIRFAX	1	0	1	1
20140901	Newspaper_13	id_13	FAIRFAX	0	0	0	0
20141001	Newspaper_13	id_13	FAIRFAX	0	0	0	0
20141101	Newspaper_13	id_13	FAIRFAX	1	1	0	-1
20150101	Newspaper_13	id_13	FAIRFAX	1	1	0	-1
20150301	Newspaper_13	id_13	FAIRFAX	1	1	0	-1
20150501	Newspaper_13	id_13	FAIRFAX	10	15	17	0.2
20150601	Newspaper_13	id_13	FAIRFAX	2	0	2	1
20150701	Newspaper_13	id_13	FAIRFAX	4	0	6	1.5
20150801	Newspaper_13	id_13	FAIRFAX	7	9	6	-0.428571429
20150901	Newspaper_13	id_13	FAIRFAX	2	2	0	-1
20151001	Newspaper_13	id_13	FAIRFAX	3	3	0	-1
20151101	Newspaper_13	id_13	FAIRFAX	3	2	1	-0.333333333
20151201	Newspaper_13	id_13	FAIRFAX	1	1	0	-1
20160101	Newspaper_13	id_13	FAIRFAX	3	5	0	-1.666666667
20160201	Newspaper_13	id_13	FAIRFAX	0	0	0	0
20160301	Newspaper_13	id_13	FAIRFAX	0	0	0	0
20160401	Newspaper_13	id_13	FAIRFAX	0	0	0	0
20160501	Newspaper_13	id_13	FAIRFAX	0	0	0	0
20160601	Newspaper_13	id_13	FAIRFAX	2	2	0	-1
20160701	Newspaper_13	id_13	FAIRFAX	0	0	0	0
20160801	Newspaper_13	id_13	FAIRFAX	0	0	0	0
20160901	Newspaper_13	id_13	FAIRFAX	0	0	0	0
20161001	Newspaper_13	id_13	FAIRFAX	0	0	0	0
20161101	Newspaper_13	id_13	FAIRFAX	0	0	0	0
20161201	Newspaper_13	id_13	FAIRFAX	3	1	2	0.333333333
20170101	Newspaper_13	id_13	FAIRFAX	0	0	0	0
20170201	Newspaper_13	id_13	FAIRFAX	0	0	0	0
20170301	Newspaper_13	id_13	FAIRFAX	0	0	0	0
20170401	Newspaper_13	id_13	FAIRFAX	0	0	0	0
20170501	Newspaper_13	id_13	FAIRFAX	4	8	0	-2
20170601	Newspaper_13	id_13	FAIRFAX	1	1	0	-1
20170701	Newspaper_13	id_13	FAIRFAX	0	0	0	0
20170801	Newspaper_13	id_13	FAIRFAX	0	0	0	0
20170901	Newspaper_13	id_13	FAIRFAX	0	0	0	0
20171001	Newspaper_13	id_13	FAIRFAX	3	0	3	1
20171201	Newspaper_13	id_13	FAIRFAX	5	9	0	-1.8
20180201	Newspaper_13	id_13	FAIRFAX	2	0	2	1
20180301	Newspaper_13	id_13	FAIRFAX	5	9	0	-1.8
20180501	Newspaper_13	id_13	FAIRFAX	5	5	0	-1
20180601	Newspaper_13	id_13	FAIRFAX	4	8	0	-2
20180801	Newspaper_13	id_13	FAIRFAX	2	0	2	1
20180901	Newspaper_13	id_13	FAIRFAX	0	0	0	0
20181001	Newspaper_13	id_13	FAIRFAX	0	0	0	0
20181101	Newspaper_13	id_13	FAIRFAX	0	0	0	0
20181201	Newspaper_13	id_13	NINE	0	0	0	0
20190101	Newspaper_13	id_13	NINE	0	0	0	0
20190201	Newspaper_13	id_13	NINE	0	0	0	0
20190301	Newspaper_13	id_13	NINE	4	2	2	0
20190401	Newspaper_13	id_13	NINE	0	0	0	0
20190501	Newspaper_13	id_13	CATALANO	0	0	0	0
20190601	Newspaper_13	id_13	CATALANO	1	1	0	-1
20190801	Newspaper_13	id_13	CATALANO	1	1	0	-1
20190901	Newspaper_13	id_13	CATALANO	0	0	0	0
20191001	Newspaper_13	id_13	CATALANO	0	0	0	0
20191101	Newspaper_13	id_13	CATALANO	0	0	0	0
20191201	Newspaper_13	id_13	CATALANO	0	0	0	0
20200101	Newspaper_13	id_13	CATALANO	1	1	0	-1
20200201	Newspaper_13	id_13	CATALANO	1	0	1	1
20200301	Newspaper_13	id_13	CATALANO	0	0	0	0
20200401	Newspaper_13	id_13	CATALANO	0	0	0	0
20200501	Newspaper_13	id_13	CATALANO	0	0	0	0
20200601	Newspaper_13	id_13	CATALANO	0	0	0	0
20200701	Newspaper_13	id_13	CATALANO	0	0	0	0
20200801	Newspaper_13	id_13	CATALANO	0	0	0	0
20200901	Newspaper_13	id_13	CATALANO	0	0	0	0
20201001	Newspaper_13	id_13	CATALANO	2	4	0	-2
20201201	Newspaper_13	id_13	CATALANO	1	1	0	-1
20210201	Newspaper_13	id_13	CATALANO	1	0	1	1
20210301	Newspaper_13	id_13	CATALANO	1	1	0	-1
20210501	Newspaper_13	id_13	CATALANO	1	1	0	-1
20210601	Newspaper_13	id_13	CATALANO	1	0	1	1
20210701	Newspaper_13	id_13	CATALANO	0	0	0	0
20210801	Newspaper_13	id_13	CATALANO	0	0	0	0
20210901	Newspaper_13	id_13	CATALANO	0	0	0	0
20211001	Newspaper_13	id_13	CATALANO	0	0	0	0
20211101	Newspaper_13	id_13	CATALANO	1	1	0	-1
20211201	Newspaper_13	id_13	CATALANO	2	2	0	-1
20220201	Newspaper_13	id_13	CATALANO	6	8	2	-1
20220301	Newspaper_13	id_13	CATALANO	0	0	0	0
20220401	Newspaper_13	id_13	CATALANO	0	0	0	0
20220501	Newspaper_13	id_13	CATALANO	2	0	2	1
20220601	Newspaper_13	id_13	CATALANO	0	0	0	0
20220701	Newspaper_13	id_13	CATALANO	0	0	0	0
20220801	Newspaper_13	id_13	CATALANO	2	0	2	1
20220901	Newspaper_13	id_13	CATALANO	0	0	0	0
20221001	Newspaper_13	id_13	CATALANO	0	0	0	0
20221101	Newspaper_13	id_13	CATALANO	0	0	0	0
20221201	Newspaper_13	id_13	CATALANO	1	0	1	1
20110701	Newspaper_14	id_14	FAIRFAX	2	0	4	2
20110801	Newspaper_14	id_14	FAIRFAX	11	9	14	0.454545455
20110901	Newspaper_14	id_14	FAIRFAX	6	1	7	1
20111001	Newspaper_14	id_14	FAIRFAX	3	0	5	1.666666667
20111101	Newspaper_14	id_14	FAIRFAX	2	0	2	1
20120101	Newspaper_14	id_14	FAIRFAX	1	0	1	1
20120201	Newspaper_14	id_14	FAIRFAX	8	2	14	1.5
20120301	Newspaper_14	id_14	FAIRFAX	4	0	6	1.5
20120401	Newspaper_14	id_14	FAIRFAX	6	4	14	1.666666667
20120501	Newspaper_14	id_14	FAIRFAX	5	4	3	-0.2
20120601	Newspaper_14	id_14	FAIRFAX	2	0	2	1
20120701	Newspaper_14	id_14	FAIRFAX	3	1	2	0.333333333
20120801	Newspaper_14	id_14	FAIRFAX	9	0	13	1.444444444
20120901	Newspaper_14	id_14	FAIRFAX	6	0	6	1
20121001	Newspaper_14	id_14	FAIRFAX	6	2	8	1
20121101	Newspaper_14	id_14	FAIRFAX	2	0	2	1
20121201	Newspaper_14	id_14	FAIRFAX	5	4	3	-0.2
20130101	Newspaper_14	id_14	FAIRFAX	1	1	0	-1
20130201	Newspaper_14	id_14	FAIRFAX	5	15	10	-1
20130401	Newspaper_14	id_14	FAIRFAX	2	1	1	0
20130501	Newspaper_14	id_14	FAIRFAX	1	0	1	1
20130601	Newspaper_14	id_14	FAIRFAX	2	2	1	-0.5
20130701	Newspaper_14	id_14	FAIRFAX	3	4	1	-1
20130801	Newspaper_14	id_14	FAIRFAX	1	1	0	-1
20130901	Newspaper_14	id_14	FAIRFAX	7	1	8	1
20131001	Newspaper_14	id_14	FAIRFAX	4	5	1	-1
20131101	Newspaper_14	id_14	FAIRFAX	3	2	3	0.333333333
20131201	Newspaper_14	id_14	FAIRFAX	4	4	2	-0.5
20140101	Newspaper_14	id_14	FAIRFAX	2	2	0	-1
20140201	Newspaper_14	id_14	FAIRFAX	1	0	1	1
20140301	Newspaper_14	id_14	FAIRFAX	1	0	1	1
20140401	Newspaper_14	id_14	FAIRFAX	6	7	7	0
20140501	Newspaper_14	id_14	FAIRFAX	8	26	2	-3
20140601	Newspaper_14	id_14	FAIRFAX	2	0	2	1
20140701	Newspaper_14	id_14	FAIRFAX	6	4	2	-0.333333333
20140801	Newspaper_14	id_14	FAIRFAX	5	3	2	-0.2
20141001	Newspaper_14	id_14	FAIRFAX	2	1	1	0
20141101	Newspaper_14	id_14	FAIRFAX	4	3	1	-0.5
20141201	Newspaper_14	id_14	FAIRFAX	2	1	1	0
20150201	Newspaper_14	id_14	FAIRFAX	5	0	7	1.4
20150301	Newspaper_14	id_14	FAIRFAX	5	2	3	0.2
20150501	Newspaper_14	id_14	FAIRFAX	8	36	2	-4.25
20150701	Newspaper_14	id_14	FAIRFAX	3	2	1	-0.333333333
20150801	Newspaper_14	id_14	FAIRFAX	5	5	2	-0.6
20150901	Newspaper_14	id_14	FAIRFAX	4	3	1	-0.5
20151001	Newspaper_14	id_14	FAIRFAX	7	11	0	-1.571428571
20151101	Newspaper_14	id_14	FAIRFAX	4	1	3	0.5
20151201	Newspaper_14	id_14	FAIRFAX	4	0	4	1
20160101	Newspaper_14	id_14	FAIRFAX	1	0	1	1
20160301	Newspaper_14	id_14	FAIRFAX	1	1	0	-1
20160401	Newspaper_14	id_14	FAIRFAX	2	0	2	1
20160501	Newspaper_14	id_14	FAIRFAX	4	5	1	-1
20160601	Newspaper_14	id_14	FAIRFAX	14	10	12	0.142857143
20160701	Newspaper_14	id_14	FAIRFAX	5	2	5	0.6
20160801	Newspaper_14	id_14	FAIRFAX	1	0	1	1
20160901	Newspaper_14	id_14	FAIRFAX	7	6	7	0.142857143
20161001	Newspaper_14	id_14	FAIRFAX	4	8	0	-2
20161101	Newspaper_14	id_14	FAIRFAX	13	4	15	0.846153846
20161201	Newspaper_14	id_14	FAIRFAX	3	1	2	0.333333333
20170201	Newspaper_14	id_14	FAIRFAX	4	3	1	-0.5
20170301	Newspaper_14	id_14	FAIRFAX	5	5	0	-1
20170401	Newspaper_14	id_14	FAIRFAX	4	0	4	1
20170501	Newspaper_14	id_14	FAIRFAX	4	0	6	1.5
20170601	Newspaper_14	id_14	FAIRFAX	3	2	1	-0.333333333
20170701	Newspaper_14	id_14	FAIRFAX	5	2	5	0.6
20170801	Newspaper_14	id_14	FAIRFAX	2	1	1	0
20170901	Newspaper_14	id_14	FAIRFAX	13	3	10	0.538461538
20171001	Newspaper_14	id_14	FAIRFAX	3	3	0	-1
20171101	Newspaper_14	id_14	FAIRFAX	4	0	4	1
20171201	Newspaper_14	id_14	FAIRFAX	7	4	3	-0.142857143
20180101	Newspaper_14	id_14	FAIRFAX	9	5	4	-0.111111111
20180201	Newspaper_14	id_14	FAIRFAX	3	2	1	-0.333333333
20180301	Newspaper_14	id_14	FAIRFAX	5	0	7	1.4
20180401	Newspaper_14	id_14	FAIRFAX	7	10	1	-1.285714286
20180501	Newspaper_14	id_14	FAIRFAX	10	12	18	0.6
20180601	Newspaper_14	id_14	FAIRFAX	4	4	0	-1
20180701	Newspaper_14	id_14	FAIRFAX	4	3	1	-0.5
20180801	Newspaper_14	id_14	FAIRFAX	6	2	4	0.333333333
20180901	Newspaper_14	id_14	FAIRFAX	1	0	1	1
20181001	Newspaper_14	id_14	FAIRFAX	9	7	4	-0.333333333
20181101	Newspaper_14	id_14	FAIRFAX	7	0	13	1.857142857
20181201	Newspaper_14	id_14	NINE	1	1	0	-1
20190101	Newspaper_14	id_14	NINE	5	8	1	-1.4
20190201	Newspaper_14	id_14	NINE	4	2	2	0
20190301	Newspaper_14	id_14	NINE	9	0	9	1
20190401	Newspaper_14	id_14	NINE	15	8	25	1.133333333
20190501	Newspaper_14	id_14	CATALANO	19	6	21	0.789473684
20190601	Newspaper_14	id_14	CATALANO	5	2	5	0.6
20190701	Newspaper_14	id_14	CATALANO	9	3	6	0.333333333
20190801	Newspaper_14	id_14	CATALANO	9	6	5	-0.111111111
20190901	Newspaper_14	id_14	CATALANO	2	0	4	2
20191001	Newspaper_14	id_14	CATALANO	2	1	1	0
20191101	Newspaper_14	id_14	CATALANO	7	4	5	0.142857143
20191201	Newspaper_14	id_14	CATALANO	4	0	10	2.5
20200101	Newspaper_14	id_14	CATALANO	2	1	1	0
20200201	Newspaper_14	id_14	CATALANO	6	4	4	0
20200301	Newspaper_14	id_14	CATALANO	5	0	5	1
20200401	Newspaper_14	id_14	CATALANO	4	2	2	0
20200501	Newspaper_14	id_14	CATALANO	10	10	6	-0.4
20200601	Newspaper_14	id_14	CATALANO	7	10	3	-1
20200701	Newspaper_14	id_14	CATALANO	12	9	7	-0.166666667
20200801	Newspaper_14	id_14	CATALANO	1	1	0	-1
20200901	Newspaper_14	id_14	CATALANO	9	8	7	-0.111111111
20201001	Newspaper_14	id_14	CATALANO	6	4	6	0.333333333
20201101	Newspaper_14	id_14	CATALANO	9	9	6	-0.333333333
20201201	Newspaper_14	id_14	CATALANO	5	1	4	0.6
20210101	Newspaper_14	id_14	CATALANO	3	1	2	0.333333333
20210201	Newspaper_14	id_14	CATALANO	5	7	0	-1.4
20210301	Newspaper_14	id_14	CATALANO	12	15	7	-0.666666667
20210401	Newspaper_14	id_14	CATALANO	4	0	4	1
20210501	Newspaper_14	id_14	CATALANO	11	8	3	-0.454545455
20210601	Newspaper_14	id_14	CATALANO	8	8	4	-0.5
20210701	Newspaper_14	id_14	CATALANO	1	1	0	-1
20210801	Newspaper_14	id_14	CATALANO	18	15	13	-0.111111111
20211001	Newspaper_14	id_14	CATALANO	6	4	2	-0.333333333
20211101	Newspaper_14	id_14	CATALANO	11	12	3	-0.818181818
20211201	Newspaper_14	id_14	CATALANO	3	1	2	0.333333333
20220101	Newspaper_14	id_14	CATALANO	5	4	3	-0.2
20220201	Newspaper_14	id_14	CATALANO	4	3	1	-0.5
20220301	Newspaper_14	id_14	CATALANO	14	0	14	1
20220401	Newspaper_14	id_14	CATALANO	15	15	16	0.066666667
20220501	Newspaper_14	id_14	CATALANO	13	0	17	1.307692308
20220601	Newspaper_14	id_14	CATALANO	1	0	1	1
20220801	Newspaper_14	id_14	CATALANO	4	4	2	-0.5
20220901	Newspaper_14	id_14	CATALANO	3	0	3	1
20221001	Newspaper_14	id_14	CATALANO	3	5	0	-1.666666667
20221101	Newspaper_14	id_14	CATALANO	7	1	6	0.714285714
20221201	Newspaper_14	id_14	CATALANO	5	0	7	1.4
20110901	Newspaper_15	id_15	FAIRFAX	2	0	4	2
20111001	Newspaper_15	id_15	FAIRFAX	10	0	34	3.4
20111101	Newspaper_15	id_15	FAIRFAX	8	1	27	3.25
20111201	Newspaper_15	id_15	FAIRFAX	0	0	0	0
20120101	Newspaper_15	id_15	FAIRFAX	0	0	0	0
20120201	Newspaper_15	id_15	FAIRFAX	0	0	0	0
20120301	Newspaper_15	id_15	FAIRFAX	0	0	0	0
20120401	Newspaper_15	id_15	FAIRFAX	0	0	0	0
20120501	Newspaper_15	id_15	FAIRFAX	0	0	0	0
20120601	Newspaper_15	id_15	FAIRFAX	1	0	1	1
20120701	Newspaper_15	id_15	FAIRFAX	3	0	9	3
20120801	Newspaper_15	id_15	FAIRFAX	0	0	0	0
20121101	Newspaper_15	id_15	FAIRFAX	3	0	9	3
20130101	Newspaper_15	id_15	FAIRFAX	1	0	1	1
20130201	Newspaper_15	id_15	FAIRFAX	0	0	0	0
20130301	Newspaper_15	id_15	FAIRFAX	0	0	0	0
20130401	Newspaper_15	id_15	FAIRFAX	0	0	0	0
20130501	Newspaper_15	id_15	FAIRFAX	0	0	0	0
20130601	Newspaper_15	id_15	FAIRFAX	0	0	0	0
20130701	Newspaper_15	id_15	FAIRFAX	0	0	0	0
20130801	Newspaper_15	id_15	FAIRFAX	1	0	1	1
20130901	Newspaper_15	id_15	FAIRFAX	0	0	0	0
20131001	Newspaper_15	id_15	FAIRFAX	0	0	0	0
20131101	Newspaper_15	id_15	FAIRFAX	0	0	0	0
20131201	Newspaper_15	id_15	FAIRFAX	0	0	0	0
20140101	Newspaper_15	id_15	FAIRFAX	1	0	1	1
20140201	Newspaper_15	id_15	FAIRFAX	1	0	1	1
20140301	Newspaper_15	id_15	FAIRFAX	0	0	0	0
20140401	Newspaper_15	id_15	FAIRFAX	0	0	0	0
20140501	Newspaper_15	id_15	FAIRFAX	1	0	1	1
20140701	Newspaper_15	id_15	FAIRFAX	4	10	0	-2.5
20140901	Newspaper_15	id_15	FAIRFAX	1	1	0	-1
20141101	Newspaper_15	id_15	FAIRFAX	2	2	0	-1
20141201	Newspaper_15	id_15	FAIRFAX	0	0	0	0
20150101	Newspaper_15	id_15	FAIRFAX	0	0	0	0
20150201	Newspaper_15	id_15	FAIRFAX	2	0	4	2
20150301	Newspaper_15	id_15	FAIRFAX	1	1	0	-1
20150401	Newspaper_15	id_15	FAIRFAX	0	0	0	0
20150501	Newspaper_15	id_15	FAIRFAX	0	0	0	0
20150601	Newspaper_15	id_15	FAIRFAX	0	0	0	0
20150701	Newspaper_15	id_15	FAIRFAX	1	0	1	1
20150901	Newspaper_15	id_15	FAIRFAX	2	4	0	-2
20151001	Newspaper_15	id_15	FAIRFAX	1	1	0	-1
20151201	Newspaper_15	id_15	FAIRFAX	3	5	0	-1.666666667
20160101	Newspaper_15	id_15	FAIRFAX	0	0	0	0
20160201	Newspaper_15	id_15	FAIRFAX	0	0	0	0
20160301	Newspaper_15	id_15	FAIRFAX	0	0	0	0
20160401	Newspaper_15	id_15	FAIRFAX	1	1	0	-1
20160501	Newspaper_15	id_15	FAIRFAX	0	0	0	0
20160601	Newspaper_15	id_15	FAIRFAX	0	0	0	0
20160701	Newspaper_15	id_15	FAIRFAX	1	1	0	-1
20160801	Newspaper_15	id_15	FAIRFAX	1	1	0	-1
20160901	Newspaper_15	id_15	FAIRFAX	2	0	2	1
20161101	Newspaper_15	id_15	FAIRFAX	1	0	1	1
20161201	Newspaper_15	id_15	FAIRFAX	1	1	0	-1
20170101	Newspaper_15	id_15	FAIRFAX	0	0	0	0
20170201	Newspaper_15	id_15	FAIRFAX	0	0	0	0
20170301	Newspaper_15	id_15	FAIRFAX	1	0	1	1
20170401	Newspaper_15	id_15	FAIRFAX	1	1	0	-1
20170601	Newspaper_15	id_15	FAIRFAX	1	0	1	1
20170701	Newspaper_15	id_15	FAIRFAX	4	4	0	-1
20170801	Newspaper_15	id_15	FAIRFAX	7	1	10	1.285714286
20170901	Newspaper_15	id_15	FAIRFAX	0	0	0	0
20171001	Newspaper_15	id_15	FAIRFAX	0	0	0	0
20171101	Newspaper_15	id_15	FAIRFAX	5	2	3	0.2
20171201	Newspaper_15	id_15	FAIRFAX	1	1	0	-1
20180201	Newspaper_15	id_15	FAIRFAX	1	0	1	1
20180301	Newspaper_15	id_15	FAIRFAX	1	1	0	-1
20180401	Newspaper_15	id_15	FAIRFAX	3	2	1	-0.333333333
20180501	Newspaper_15	id_15	FAIRFAX	0	0	0	0
20180601	Newspaper_15	id_15	FAIRFAX	0	0	0	0
20180701	Newspaper_15	id_15	FAIRFAX	2	2	0	-1
20180801	Newspaper_15	id_15	FAIRFAX	8	12	0	-1.5
20180901	Newspaper_15	id_15	FAIRFAX	0	0	0	0
20181001	Newspaper_15	id_15	FAIRFAX	0	0	0	0
20181101	Newspaper_15	id_15	FAIRFAX	2	2	0	-1
20190101	Newspaper_15	id_15	NINE	1	1	0	-1
20190301	Newspaper_15	id_15	NINE	4	4	4	0
20190501	Newspaper_15	id_15	NINE	2	0	2	1
20190601	Newspaper_15	id_15	NINE	0	0	0	0
20190701	Newspaper_15	id_15	NINE	0	0	0	0
20190801	Newspaper_15	id_15	NINE	0	0	0	0
20190901	Newspaper_15	id_15	NINE	1	1	0	-1
20191001	Newspaper_15	id_15	NINE	2	2	0	-1
20191101	Newspaper_15	id_15	NINE	1	1	0	-1
20191201	Newspaper_15	id_15	NINE	0	0	0	0
20200101	Newspaper_15	id_15	NINE	0	0	0	0
20200201	Newspaper_15	id_15	NINE	0	0	0	0
20200301	Newspaper_15	id_15	NINE	0	0	0	0
20200401	Newspaper_15	id_15	NINE	0	0	0	0
20200501	Newspaper_15	id_15	NINE	2	2	0	-1
20200601	Newspaper_15	id_15	NINE	1	0	1	1
20200801	Newspaper_15	id_15	NINE	6	12	0	-2
20200901	Newspaper_15	id_15	NINE	0	0	0	0
20201001	Newspaper_15	id_15	NINE	0	0	0	0
20201101	Newspaper_15	id_15	NINE	1	0	1	1
20100101	Newspaper_16	id_16	NEWSCORP	3	0	5	1.666666667
20100301	Newspaper_16	id_16	NEWSCORP	6	1	11	1.666666667
20100501	Newspaper_16	id_16	NEWSCORP	6	1	5	0.666666667
20100601	Newspaper_16	id_16	NEWSCORP	3	0	3	1
20100701	Newspaper_16	id_16	NEWSCORP	7	1	12	1.571428571
20100801	Newspaper_16	id_16	NEWSCORP	2	0	2	1
20100901	Newspaper_16	id_16	NEWSCORP	4	0	4	1
20101001	Newspaper_16	id_16	NEWSCORP	2	0	4	2
20101101	Newspaper_16	id_16	NEWSCORP	5	1	4	0.6
20101201	Newspaper_16	id_16	NEWSCORP	5	1	4	0.6
20110101	Newspaper_16	id_16	NEWSCORP	4	0	4	1
20110201	Newspaper_16	id_16	NEWSCORP	1	0	1	1
20110301	Newspaper_16	id_16	NEWSCORP	2	1	1	0
20110401	Newspaper_16	id_16	NEWSCORP	5	0	13	2.6
20110501	Newspaper_16	id_16	NEWSCORP	11	0	25	2.272727273
20110601	Newspaper_16	id_16	NEWSCORP	10	0	22	2.2
20110701	Newspaper_16	id_16	NEWSCORP	7	0	15	2.142857143
20110801	Newspaper_16	id_16	NEWSCORP	4	1	3	0.5
20110901	Newspaper_16	id_16	NEWSCORP	1	1	0	-1
20111001	Newspaper_16	id_16	NEWSCORP	7	0	13	1.857142857
20111101	Newspaper_16	id_16	NEWSCORP	8	2	6	0.5
20111201	Newspaper_16	id_16	NEWSCORP	1	0	1	1
20120101	Newspaper_16	id_16	NEWSCORP	1	0	1	1
20120201	Newspaper_16	id_16	NEWSCORP	2	1	1	0
20120301	Newspaper_16	id_16	NEWSCORP	6	1	7	1
20120401	Newspaper_16	id_16	NEWSCORP	4	2	2	0
20120501	Newspaper_16	id_16	NEWSCORP	3	5	0	-1.666666667
20120601	Newspaper_16	id_16	NEWSCORP	2	0	2	1
20120701	Newspaper_16	id_16	NEWSCORP	8	17	5	-1.5
20120801	Newspaper_16	id_16	NEWSCORP	6	5	3	-0.333333333
20120901	Newspaper_16	id_16	NEWSCORP	2	0	2	1
20121001	Newspaper_16	id_16	NEWSCORP	2	2	0	-1
20121101	Newspaper_16	id_16	NEWSCORP	5	3	2	-0.2
20130101	Newspaper_16	id_16	NEWSCORP	2	2	0	-1
20130201	Newspaper_16	id_16	NEWSCORP	4	4	2	-0.5
20130401	Newspaper_16	id_16	NEWSCORP	4	2	2	0
20130501	Newspaper_16	id_16	NEWSCORP	8	5	7	0.25
20130601	Newspaper_16	id_16	NEWSCORP	5	13	0	-2.6
20130701	Newspaper_16	id_16	NEWSCORP	1	1	0	-1
20130901	Newspaper_16	id_16	NEWSCORP	10	16	12	-0.4
20131001	Newspaper_16	id_16	NEWSCORP	5	2	3	0.2
20131101	Newspaper_16	id_16	NEWSCORP	11	15	6	-0.818181818
20131201	Newspaper_16	id_16	NEWSCORP	2	2	0	-1
20140101	Newspaper_16	id_16	NEWSCORP	5	7	0	-1.4
20140201	Newspaper_16	id_16	NEWSCORP	7	5	2	-0.428571429
20140301	Newspaper_16	id_16	NEWSCORP	2	0	2	1
20140401	Newspaper_16	id_16	NEWSCORP	8	8	2	-0.75
20140501	Newspaper_16	id_16	NEWSCORP	6	10	0	-1.666666667
20140601	Newspaper_16	id_16	NEWSCORP	6	5	1	-0.666666667
20140701	Newspaper_16	id_16	NEWSCORP	9	12	1	-1.222222222
20140801	Newspaper_16	id_16	NEWSCORP	8	8	2	-0.75
20140901	Newspaper_16	id_16	NEWSCORP	10	10	2	-0.8
20141001	Newspaper_16	id_16	NEWSCORP	9	5	10	0.555555556
20141101	Newspaper_16	id_16	NEWSCORP	6	5	3	-0.333333333
20141201	Newspaper_16	id_16	NEWSCORP	3	5	0	-1.666666667
20150101	Newspaper_16	id_16	NEWSCORP	5	5	0	-1
20150201	Newspaper_16	id_16	NEWSCORP	8	10	0	-1.25
20150301	Newspaper_16	id_16	NEWSCORP	5	2	3	0.2
20150401	Newspaper_16	id_16	NEWSCORP	4	6	0	-1.5
20150501	Newspaper_16	id_16	NEWSCORP	3	2	1	-0.333333333
20150601	Newspaper_16	id_16	NEWSCORP	4	3	1	-0.5
20150701	Newspaper_16	id_16	NEWSCORP	12	11	3	-0.666666667
20150801	Newspaper_16	id_16	NEWSCORP	3	1	2	0.333333333
20150901	Newspaper_16	id_16	NEWSCORP	6	4	4	0
20151001	Newspaper_16	id_16	NEWSCORP	3	1	2	0.333333333
20151101	Newspaper_16	id_16	NEWSCORP	1	1	0	-1
20151201	Newspaper_16	id_16	NEWSCORP	6	7	1	-1
20160101	Newspaper_16	id_16	NEWSCORP	2	1	1	0
20160201	Newspaper_16	id_16	NEWSCORP	7	8	1	-1
20160301	Newspaper_16	id_16	NEWSCORP	6	8	0	-1.333333333
20160401	Newspaper_16	id_16	NEWSCORP	13	17	0	-1.307692308
20160501	Newspaper_16	id_16	NEWSCORP	5	3	2	-0.2
20160601	Newspaper_16	id_16	NEWSCORP	10	19	5	-1.4
20160701	Newspaper_16	id_16	NEWSCORP	4	4	0	-1
20160801	Newspaper_16	id_16	NEWSCORP	5	8	9	0.2
20160901	Newspaper_16	id_16	NEWSCORP	3	5	0	-1.666666667
20161001	Newspaper_16	id_16	NEWSCORP	1	1	0	-1
20161101	Newspaper_16	id_16	NEWSCORP	3	1	2	0.333333333
20161201	Newspaper_16	id_16	NEWSCORP	3	4	1	-1
20170101	Newspaper_16	id_16	NEWSCORP	5	1	6	1
20170201	Newspaper_16	id_16	NEWSCORP	9	1	12	1.222222222
20170301	Newspaper_16	id_16	NEWSCORP	3	0	3	1
20170401	Newspaper_16	id_16	NEWSCORP	1	1	0	-1
20170501	Newspaper_16	id_16	NEWSCORP	9	10	1	-1
20170601	Newspaper_16	id_16	NEWSCORP	10	19	3	-1.6
20170701	Newspaper_16	id_16	NEWSCORP	3	3	0	-1
20170801	Newspaper_16	id_16	NEWSCORP	8	5	3	-0.25
20170901	Newspaper_16	id_16	NEWSCORP	3	2	1	-0.333333333
20171101	Newspaper_16	id_16	NEWSCORP	2	1	1	0
20171201	Newspaper_16	id_16	NEWSCORP	1	1	0	-1
20180101	Newspaper_16	id_16	NEWSCORP	1	1	0	-1
20180201	Newspaper_16	id_16	NEWSCORP	2	2	0	-1
20180301	Newspaper_16	id_16	NEWSCORP	3	5	0	-1.666666667
20180401	Newspaper_16	id_16	NEWSCORP	2	1	1	0
20180501	Newspaper_16	id_16	NEWSCORP	4	3	1	-0.5
20180601	Newspaper_16	id_16	NEWSCORP	2	0	2	1
20180701	Newspaper_16	id_16	NEWSCORP	5	4	1	-0.6
20180801	Newspaper_16	id_16	NEWSCORP	7	7	2	-0.714285714
20180901	Newspaper_16	id_16	NEWSCORP	7	3	6	0.428571429
20181001	Newspaper_16	id_16	NEWSCORP	5	6	3	-0.6
20181101	Newspaper_16	id_16	NEWSCORP	4	2	2	0
20181201	Newspaper_16	id_16	NEWSCORP	2	4	0	-2
20190101	Newspaper_16	id_16	NEWSCORP	7	5	8	0.428571429
20190201	Newspaper_16	id_16	NEWSCORP	6	6	2	-0.666666667
20190301	Newspaper_16	id_16	NEWSCORP	3	1	2	0.333333333
20190401	Newspaper_16	id_16	NEWSCORP	9	9	4	-0.555555556
20190501	Newspaper_16	id_16	NEWSCORP	6	4	2	-0.333333333
20190601	Newspaper_16	id_16	NEWSCORP	3	1	2	0.333333333
20190701	Newspaper_16	id_16	NEWSCORP	9	13	0	-1.444444444
20190801	Newspaper_16	id_16	NEWSCORP	4	4	2	-0.5
20190901	Newspaper_16	id_16	NEWSCORP	4	1	3	0.5
20191001	Newspaper_16	id_16	NEWSCORP	3	2	1	-0.333333333
20191101	Newspaper_16	id_16	NEWSCORP	1	1	0	-1
20191201	Newspaper_16	id_16	NEWSCORP	1	1	0	-1
20200201	Newspaper_16	id_16	NEWSCORP	7	3	8	0.714285714
20200301	Newspaper_16	id_16	NEWSCORP	7	8	1	-1
20200401	Newspaper_16	id_16	NEWSCORP	4	1	5	1
20200501	Newspaper_16	id_16	NEWSCORP	4	2	2	0
20200601	Newspaper_16	id_16	NEWSCORP	2	1	1	0
20111201	Newspaper_17	id_17	FAIRFAX	2	0	2	1
20120101	Newspaper_17	id_17	FAIRFAX	2	0	2	1
20120201	Newspaper_17	id_17	FAIRFAX	0	0	0	0
20120301	Newspaper_17	id_17	FAIRFAX	0	0	0	0
20120401	Newspaper_17	id_17	FAIRFAX	1	0	1	1
20120501	Newspaper_17	id_17	FAIRFAX	4	8	8	0
20120601	Newspaper_17	id_17	FAIRFAX	0	0	0	0
20120701	Newspaper_17	id_17	FAIRFAX	0	0	0	0
20120801	Newspaper_17	id_17	FAIRFAX	0	0	0	0
20120901	Newspaper_17	id_17	FAIRFAX	0	0	0	0
20121001	Newspaper_17	id_17	FAIRFAX	0	0	0	0
20121101	Newspaper_17	id_17	FAIRFAX	0	0	0	0
20121201	Newspaper_17	id_17	FAIRFAX	0	0	0	0
20130101	Newspaper_17	id_17	FAIRFAX	0	0	0	0
20130201	Newspaper_17	id_17	FAIRFAX	0	0	0	0
20130301	Newspaper_17	id_17	FAIRFAX	0	0	0	0
20130401	Newspaper_17	id_17	FAIRFAX	0	0	0	0
20130501	Newspaper_17	id_17	FAIRFAX	0	0	0	0
20130601	Newspaper_17	id_17	FAIRFAX	0	0	0	0
20130701	Newspaper_17	id_17	FAIRFAX	0	0	0	0
20130801	Newspaper_17	id_17	FAIRFAX	1	0	1	1
20130901	Newspaper_17	id_17	FAIRFAX	0	0	0	0
20131001	Newspaper_17	id_17	FAIRFAX	0	0	0	0
20131101	Newspaper_17	id_17	FAIRFAX	1	0	1	1
20131201	Newspaper_17	id_17	FAIRFAX	0	0	0	0
20140101	Newspaper_17	id_17	FAIRFAX	0	0	0	0
20140201	Newspaper_17	id_17	FAIRFAX	0	0	0	0
20140301	Newspaper_17	id_17	FAIRFAX	0	0	0	0
20140401	Newspaper_17	id_17	FAIRFAX	0	0	0	0
20140501	Newspaper_17	id_17	FAIRFAX	0	0	0	0
20140601	Newspaper_17	id_17	FAIRFAX	0	0	0	0
20140701	Newspaper_17	id_17	FAIRFAX	0	0	0	0
20140801	Newspaper_17	id_17	FAIRFAX	0	0	0	0
20140901	Newspaper_17	id_17	FAIRFAX	1	0	1	1
20141001	Newspaper_17	id_17	FAIRFAX	0	0	0	0
20141101	Newspaper_17	id_17	FAIRFAX	0	0	0	0
20141201	Newspaper_17	id_17	FAIRFAX	0	0	0	0
20150101	Newspaper_17	id_17	FAIRFAX	0	0	0	0
20150201	Newspaper_17	id_17	FAIRFAX	0	0	0	0
20150301	Newspaper_17	id_17	FAIRFAX	0	0	0	0
20150401	Newspaper_17	id_17	FAIRFAX	0	0	0	0
20150501	Newspaper_17	id_17	FAIRFAX	0	0	0	0
20150601	Newspaper_17	id_17	FAIRFAX	1	1	0	-1
20150701	Newspaper_17	id_17	FAIRFAX	0	0	0	0
20150801	Newspaper_17	id_17	FAIRFAX	0	0	0	0
20150901	Newspaper_17	id_17	FAIRFAX	1	1	0	-1
20151001	Newspaper_17	id_17	FAIRFAX	0	0	0	0
20151101	Newspaper_17	id_17	FAIRFAX	0	0	0	0
20151201	Newspaper_17	id_17	FAIRFAX	1	1	0	-1
20160101	Newspaper_17	id_17	FAIRFAX	0	0	0	0
20160201	Newspaper_17	id_17	FAIRFAX	0	0	0	0
20160301	Newspaper_17	id_17	FAIRFAX	0	0	0	0
20160401	Newspaper_17	id_17	FAIRFAX	0	0	0	0
20160501	Newspaper_17	id_17	FAIRFAX	1	0	1	1
20160601	Newspaper_17	id_17	FAIRFAX	1	0	1	1
20160801	Newspaper_17	id_17	FAIRFAX	1	1	0	-1
20161001	Newspaper_17	id_17	FAIRFAX	3	0	3	1
20161101	Newspaper_17	id_17	FAIRFAX	0	0	0	0
20161201	Newspaper_17	id_17	FAIRFAX	0	0	0	0
20170101	Newspaper_17	id_17	FAIRFAX	0	0	0	0
20170201	Newspaper_17	id_17	FAIRFAX	2	2	0	-1
20170301	Newspaper_17	id_17	FAIRFAX	0	0	0	0
20170401	Newspaper_17	id_17	FAIRFAX	0	0	0	0
20170501	Newspaper_17	id_17	FAIRFAX	0	0	0	0
20170601	Newspaper_17	id_17	FAIRFAX	0	0	0	0
20170701	Newspaper_17	id_17	FAIRFAX	0	0	0	0
20170801	Newspaper_17	id_17	FAIRFAX	1	0	1	1
20170901	Newspaper_17	id_17	FAIRFAX	0	0	0	0
20171001	Newspaper_17	id_17	FAIRFAX	0	0	0	0
20171101	Newspaper_17	id_17	FAIRFAX	0	0	0	0
20171201	Newspaper_17	id_17	FAIRFAX	0	0	0	0
20180101	Newspaper_17	id_17	FAIRFAX	0	0	0	0
20180201	Newspaper_17	id_17	FAIRFAX	0	0	0	0
20180301	Newspaper_17	id_17	FAIRFAX	0	0	0	0
20180401	Newspaper_17	id_17	FAIRFAX	0	0	0	0
20180501	Newspaper_17	id_17	FAIRFAX	1	1	0	-1
20180601	Newspaper_17	id_17	FAIRFAX	4	4	0	-1
20180701	Newspaper_17	id_17	FAIRFAX	2	2	0	-1
20180901	Newspaper_17	id_17	FAIRFAX	1	0	1	1
20181101	Newspaper_17	id_17	FAIRFAX	2	4	0	-2
20181201	Newspaper_17	id_17	NINE	1	0	1	1
20190101	Newspaper_17	id_17	NINE	3	0	5	1.666666667
20190301	Newspaper_17	id_17	NINE	1	0	1	1
20190401	Newspaper_17	id_17	NINE	3	0	9	3
20190501	Newspaper_17	id_17	CATALANO	6	0	12	2
20190601	Newspaper_17	id_17	CATALANO	2	0	2	1
20190701	Newspaper_17	id_17	CATALANO	1	0	1	1
20190801	Newspaper_17	id_17	CATALANO	1	0	1	1
20190901	Newspaper_17	id_17	CATALANO	2	0	2	1
20191001	Newspaper_17	id_17	CATALANO	1	0	1	1
20191101	Newspaper_17	id_17	CATALANO	1	0	1	1
20191201	Newspaper_17	id_17	CATALANO	2	0	2	1
20200101	Newspaper_17	id_17	CATALANO	3	0	3	1
20200201	Newspaper_17	id_17	CATALANO	1	0	1	1
20200301	Newspaper_17	id_17	CATALANO	4	9	1	-2
20200401	Newspaper_17	id_17	CATALANO	0	0	0	0
20200501	Newspaper_17	id_17	CATALANO	0	0	0	0
20200601	Newspaper_17	id_17	CATALANO	0	0	0	0
20200801	Newspaper_17	id_17	CATALANO	0	0	0	0
20200901	Newspaper_17	id_17	CATALANO	0	0	0	0
20171001	Newspaper_18	id_18	NEWSCORP	1	0	1	1
20171101	Newspaper_18	id_18	NEWSCORP	3	0	3	1
20171201	Newspaper_18	id_18	NEWSCORP	0	0	0	0
20180101	Newspaper_18	id_18	NEWSCORP	0	0	0	0
20180201	Newspaper_18	id_18	NEWSCORP	1	0	1	1
20180301	Newspaper_18	id_18	NEWSCORP	3	3	0	-1
20180401	Newspaper_18	id_18	NEWSCORP	2	4	0	-2
20180501	Newspaper_18	id_18	NEWSCORP	0	0	0	0
20180601	Newspaper_18	id_18	NEWSCORP	0	0	0	0
20180701	Newspaper_18	id_18	NEWSCORP	7	8	13	0.714285714
20180801	Newspaper_18	id_18	NEWSCORP	4	0	6	1.5
20180901	Newspaper_18	id_18	NEWSCORP	3	1	2	0.333333333
20181001	Newspaper_18	id_18	NEWSCORP	2	0	2	1
20181101	Newspaper_18	id_18	NEWSCORP	6	17	1	-2.666666667
20181201	Newspaper_18	id_18	NEWSCORP	1	0	1	1
20190101	Newspaper_18	id_18	NEWSCORP	1	1	0	-1
20190201	Newspaper_18	id_18	NEWSCORP	2	0	4	2
20190301	Newspaper_18	id_18	NEWSCORP	2	1	1	0
20190401	Newspaper_18	id_18	NEWSCORP	2	4	0	-2
20190501	Newspaper_18	id_18	NEWSCORP	1	0	1	1
20190601	Newspaper_18	id_18	NEWSCORP	6	2	10	1.333333333
20190701	Newspaper_18	id_18	NEWSCORP	1	1	0	-1
20190801	Newspaper_18	id_18	NEWSCORP	1	1	0	-1
20191001	Newspaper_18	id_18	NEWSCORP	3	0	3	1
20191101	Newspaper_18	id_18	NEWSCORP	0	0	0	0
20191201	Newspaper_18	id_18	NEWSCORP	0	0	0	0
20200101	Newspaper_18	id_18	NEWSCORP	4	1	5	1
20200201	Newspaper_18	id_18	NEWSCORP	4	0	8	2
20200301	Newspaper_18	id_18	NEWSCORP	2	0	4	2
20200401	Newspaper_18	id_18	NEWSCORP	2	0	4	2
20130401	Newspaper_19	id_19	FAIRFAX	1	1	0	-1
20130501	Newspaper_19	id_19	FAIRFAX	5	0	11	2.2
20130901	Newspaper_19	id_19	FAIRFAX	0	0	0	0
20131001	Newspaper_19	id_19	FAIRFAX	0	0	0	0
20131101	Newspaper_19	id_19	FAIRFAX	0	0	0	0
20131201	Newspaper_19	id_19	FAIRFAX	1	1	0	-1
20140101	Newspaper_19	id_19	FAIRFAX	0	0	0	0
20140201	Newspaper_19	id_19	FAIRFAX	0	0	0	0
20140301	Newspaper_19	id_19	FAIRFAX	3	2	1	-0.333333333
20140401	Newspaper_19	id_19	FAIRFAX	3	1	2	0.333333333
20140501	Newspaper_19	id_19	FAIRFAX	1	1	0	-1
20140601	Newspaper_19	id_19	FAIRFAX	3	1	2	0.333333333
20140701	Newspaper_19	id_19	FAIRFAX	3	2	1	-0.333333333
20140801	Newspaper_19	id_19	FAIRFAX	1	0	1	1
20140901	Newspaper_19	id_19	FAIRFAX	2	0	2	1
20141001	Newspaper_19	id_19	FAIRFAX	0	0	0	0
20141101	Newspaper_19	id_19	FAIRFAX	0	0	0	0
20141201	Newspaper_19	id_19	FAIRFAX	0	0	0	0
20150101	Newspaper_19	id_19	FAIRFAX	0	0	0	0
20150201	Newspaper_19	id_19	FAIRFAX	4	0	4	1
20150401	Newspaper_19	id_19	FAIRFAX	2	0	2	1
20150501	Newspaper_19	id_19	FAIRFAX	5	1	6	1
20150701	Newspaper_19	id_19	FAIRFAX	1	0	1	1
20150801	Newspaper_19	id_19	FAIRFAX	1	0	1	1
20151001	Newspaper_19	id_19	FAIRFAX	1	1	0	-1
20151101	Newspaper_19	id_19	FAIRFAX	3	2	1	-0.333333333
20151201	Newspaper_19	id_19	FAIRFAX	0	0	0	0
20160101	Newspaper_19	id_19	FAIRFAX	0	0	0	0
20160201	Newspaper_19	id_19	FAIRFAX	0	0	0	0
20160701	Newspaper_19	id_19	FAIRFAX	3	0	3	1
20160801	Newspaper_19	id_19	FAIRFAX	1	0	1	1
20160901	Newspaper_19	id_19	FAIRFAX	0	0	0	0
20161001	Newspaper_19	id_19	FAIRFAX	0	0	0	0
20161101	Newspaper_19	id_19	FAIRFAX	0	0	0	0
20161201	Newspaper_19	id_19	FAIRFAX	2	0	4	2
20170101	Newspaper_19	id_19	FAIRFAX	1	0	1	1
20170201	Newspaper_19	id_19	FAIRFAX	1	0	1	1
20170301	Newspaper_19	id_19	FAIRFAX	1	1	0	-1
20171001	Newspaper_19	id_19	FAIRFAX	1	1	0	-1
20171101	Newspaper_19	id_19	FAIRFAX	2	2	0	-1
20171201	Newspaper_19	id_19	FAIRFAX	1	0	1	1
20180101	Newspaper_19	id_19	FAIRFAX	1	0	1	1
20180201	Newspaper_19	id_19	FAIRFAX	0	0	0	0
20180301	Newspaper_19	id_19	FAIRFAX	0	0	0	0
20180401	Newspaper_19	id_19	FAIRFAX	2	1	1	0
20180501	Newspaper_19	id_19	FAIRFAX	1	1	0	-1
20180601	Newspaper_19	id_19	FAIRFAX	0	0	0	0
20180701	Newspaper_19	id_19	FAIRFAX	0	0	0	0
20180801	Newspaper_19	id_19	FAIRFAX	1	0	1	1
20180901	Newspaper_19	id_19	FAIRFAX	0	0	0	0
20181001	Newspaper_19	id_19	FAIRFAX	0	0	0	0
20181101	Newspaper_19	id_19	FAIRFAX	0	0	0	0
20181201	Newspaper_19	id_19	NINE	0	0	0	0
20190101	Newspaper_19	id_19	NINE	1	0	1	1
20190301	Newspaper_19	id_19	NINE	1	0	1	1
20190501	Newspaper_19	id_19	NINE	1	0	1	1
20190601	Newspaper_19	id_19	NINE	2	0	2	1
20190701	Newspaper_19	id_19	NINE	2	0	2	1
20190801	Newspaper_19	id_19	NINE	0	0	0	0
20190901	Newspaper_19	id_19	NINE	0	0	0	0
20191001	Newspaper_19	id_19	NINE	2	1	1	0
20100101	Newspaper_20	id_20	NEWSCORP	1	1	0	-1
20100201	Newspaper_20	id_20	NEWSCORP	1	0	1	1
20100401	Newspaper_20	id_20	NEWSCORP	4	0	10	2.5
20100501	Newspaper_20	id_20	NEWSCORP	3	1	2	0.333333333
20100601	Newspaper_20	id_20	NEWSCORP	3	1	4	1
20100701	Newspaper_20	id_20	NEWSCORP	1	1	0	-1
20100801	Newspaper_20	id_20	NEWSCORP	3	0	3	1
20100901	Newspaper_20	id_20	NEWSCORP	1	0	1	1
20101001	Newspaper_20	id_20	NEWSCORP	2	0	4	2
20101101	Newspaper_20	id_20	NEWSCORP	7	4	9	0.714285714
20101201	Newspaper_20	id_20	NEWSCORP	1	0	1	1
20110101	Newspaper_20	id_20	NEWSCORP	3	1	2	0.333333333
20110201	Newspaper_20	id_20	NEWSCORP	4	0	10	2.5
20110301	Newspaper_20	id_20	NEWSCORP	3	1	2	0.333333333
20110401	Newspaper_20	id_20	NEWSCORP	4	4	2	-0.5
20110501	Newspaper_20	id_20	NEWSCORP	2	0	2	1
20110701	Newspaper_20	id_20	NEWSCORP	3	0	3	1
20110801	Newspaper_20	id_20	NEWSCORP	7	1	14	1.857142857
20110901	Newspaper_20	id_20	NEWSCORP	1	0	1	1
20111001	Newspaper_20	id_20	NEWSCORP	3	0	3	1
20111101	Newspaper_20	id_20	NEWSCORP	5	0	11	2.2
20120101	Newspaper_20	id_20	NEWSCORP	1	0	1	1
20120201	Newspaper_20	id_20	NEWSCORP	5	0	11	2.2
20120401	Newspaper_20	id_20	NEWSCORP	2	1	1	0
20120601	Newspaper_20	id_20	NEWSCORP	2	0	2	1
20120701	Newspaper_20	id_20	NEWSCORP	2	1	1	0
20120901	Newspaper_20	id_20	NEWSCORP	1	0	1	1
20121001	Newspaper_20	id_20	NEWSCORP	3	0	9	3
20121101	Newspaper_20	id_20	NEWSCORP	2	0	4	2
20130101	Newspaper_20	id_20	NEWSCORP	1	0	1	1
20130301	Newspaper_20	id_20	NEWSCORP	1	1	0	-1
20130401	Newspaper_20	id_20	NEWSCORP	2	1	1	0
20130501	Newspaper_20	id_20	NEWSCORP	3	0	5	1.666666667
20130601	Newspaper_20	id_20	NEWSCORP	4	0	6	1.5
20130701	Newspaper_20	id_20	NEWSCORP	2	0	4	2
20130901	Newspaper_20	id_20	NEWSCORP	2	2	0	-1
20131101	Newspaper_20	id_20	NEWSCORP	2	1	1	0
20131201	Newspaper_20	id_20	NEWSCORP	1	1	0	-1
20140101	Newspaper_20	id_20	NEWSCORP	1	0	1	1
20140201	Newspaper_20	id_20	NEWSCORP	3	1	4	1
20140301	Newspaper_20	id_20	NEWSCORP	6	0	14	2.333333333
20140401	Newspaper_20	id_20	NEWSCORP	5	0	13	2.6
20140501	Newspaper_20	id_20	NEWSCORP	0	0	0	0
20140601	Newspaper_20	id_20	NEWSCORP	0	0	0	0
20140701	Newspaper_20	id_20	NEWSCORP	1	1	0	-1
20140801	Newspaper_20	id_20	NEWSCORP	1	1	0	-1
20141001	Newspaper_20	id_20	NEWSCORP	1	0	1	1
20141101	Newspaper_20	id_20	NEWSCORP	2	4	0	-2
20141201	Newspaper_20	id_20	NEWSCORP	0	0	0	0
20150101	Newspaper_20	id_20	NEWSCORP	0	0	0	0
20150201	Newspaper_20	id_20	NEWSCORP	4	1	3	0.5
20150401	Newspaper_20	id_20	NEWSCORP	3	0	5	1.666666667
20150601	Newspaper_20	id_20	NEWSCORP	1	1	0	-1
20150801	Newspaper_20	id_20	NEWSCORP	1	1	0	-1
20150901	Newspaper_20	id_20	NEWSCORP	0	0	0	0
20151001	Newspaper_20	id_20	NEWSCORP	0	0	0	0
20151101	Newspaper_20	id_20	NEWSCORP	2	0	2	1
20151201	Newspaper_20	id_20	NEWSCORP	2	0	4	2
20160201	Newspaper_20	id_20	NEWSCORP	3	0	3	1
20160301	Newspaper_20	id_20	NEWSCORP	3	1	4	1
20160401	Newspaper_20	id_20	NEWSCORP	5	1	6	1
20160501	Newspaper_20	id_20	NEWSCORP	4	0	6	1.5
20100101	Newspaper_21	id_21	NEWSCORP	2	0	2	1
20100201	Newspaper_21	id_21	NEWSCORP	0	0	0	0
20100301	Newspaper_21	id_21	NEWSCORP	0	0	0	0
20100401	Newspaper_21	id_21	NEWSCORP	0	0	0	0
20100501	Newspaper_21	id_21	NEWSCORP	0	0	0	0
20100601	Newspaper_21	id_21	NEWSCORP	1	0	1	1
20100801	Newspaper_21	id_21	NEWSCORP	1	0	1	1
20100901	Newspaper_21	id_21	NEWSCORP	0	0	0	0
20101001	Newspaper_21	id_21	NEWSCORP	0	0	0	0
20101101	Newspaper_21	id_21	NEWSCORP	0	0	0	0
20101201	Newspaper_21	id_21	NEWSCORP	0	0	0	0
20110101	Newspaper_21	id_21	NEWSCORP	0	0	0	0
20110201	Newspaper_21	id_21	NEWSCORP	0	0	0	0
20110301	Newspaper_21	id_21	NEWSCORP	0	0	0	0
20110401	Newspaper_21	id_21	NEWSCORP	0	0	0	0
20110501	Newspaper_21	id_21	NEWSCORP	3	1	4	1
20110601	Newspaper_21	id_21	NEWSCORP	0	0	0	0
20110701	Newspaper_21	id_21	NEWSCORP	0	0	0	0
20110801	Newspaper_21	id_21	NEWSCORP	0	0	0	0
20110901	Newspaper_21	id_21	NEWSCORP	0	0	0	0
20111001	Newspaper_21	id_21	NEWSCORP	1	0	1	1
20111101	Newspaper_21	id_21	NEWSCORP	0	0	0	0
20111201	Newspaper_21	id_21	NEWSCORP	0	0	0	0
20120101	Newspaper_21	id_21	NEWSCORP	1	1	0	-1
20120201	Newspaper_21	id_21	NEWSCORP	0	0	0	0
20120301	Newspaper_21	id_21	NEWSCORP	0	0	0	0
20120401	Newspaper_21	id_21	NEWSCORP	0	0	0	0
20120501	Newspaper_21	id_21	NEWSCORP	0	0	0	0
20120601	Newspaper_21	id_21	NEWSCORP	0	0	0	0
20120701	Newspaper_21	id_21	NEWSCORP	0	0	0	0
20120801	Newspaper_21	id_21	NEWSCORP	0	0	0	0
20120901	Newspaper_21	id_21	NEWSCORP	0	0	0	0
20121001	Newspaper_21	id_21	NEWSCORP	0	0	0	0
20121101	Newspaper_21	id_21	NEWSCORP	0	0	0	0
20121201	Newspaper_21	id_21	NEWSCORP	1	1	0	-1
20130101	Newspaper_21	id_21	NEWSCORP	1	1	0	-1
20130201	Newspaper_21	id_21	NEWSCORP	0	0	0	0
20130301	Newspaper_21	id_21	NEWSCORP	0	0	0	0
20130401	Newspaper_21	id_21	NEWSCORP	0	0	0	0
20130501	Newspaper_21	id_21	NEWSCORP	0	0	0	0
20130601	Newspaper_21	id_21	NEWSCORP	0	0	0	0
20130701	Newspaper_21	id_21	NEWSCORP	0	0	0	0
20130801	Newspaper_21	id_21	NEWSCORP	0	0	0	0
20130901	Newspaper_21	id_21	NEWSCORP	1	1	0	-1
20131001	Newspaper_21	id_21	NEWSCORP	0	0	0	0
20131101	Newspaper_21	id_21	NEWSCORP	0	0	0	0
20131201	Newspaper_21	id_21	NEWSCORP	0	0	0	0
20140101	Newspaper_21	id_21	NEWSCORP	0	0	0	0
20140201	Newspaper_21	id_21	NEWSCORP	1	0	1	1
20140301	Newspaper_21	id_21	NEWSCORP	0	0	0	0
20140401	Newspaper_21	id_21	NEWSCORP	0	0	0	0
20140501	Newspaper_21	id_21	NEWSCORP	0	0	0	0
20140601	Newspaper_21	id_21	NEWSCORP	1	0	1	1
20140701	Newspaper_21	id_21	NEWSCORP	0	0	0	0
20140801	Newspaper_21	id_21	NEWSCORP	0	0	0	0
20140901	Newspaper_21	id_21	NEWSCORP	0	0	0	0
20141001	Newspaper_21	id_21	NEWSCORP	0	0	0	0
20141101	Newspaper_21	id_21	NEWSCORP	3	0	9	3
20141201	Newspaper_21	id_21	NEWSCORP	1	1	0	-1
20150101	Newspaper_21	id_21	NEWSCORP	0	0	0	0
20150201	Newspaper_21	id_21	NEWSCORP	0	0	0	0
20150301	Newspaper_21	id_21	NEWSCORP	0	0	0	0
20150401	Newspaper_21	id_21	NEWSCORP	1	0	1	1
20150501	Newspaper_21	id_21	NEWSCORP	0	0	0	0
20150601	Newspaper_21	id_21	NEWSCORP	0	0	0	0
20150701	Newspaper_21	id_21	NEWSCORP	0	0	0	0
20150801	Newspaper_21	id_21	NEWSCORP	0	0	0	0
20150901	Newspaper_21	id_21	NEWSCORP	0	0	0	0
20151001	Newspaper_21	id_21	NEWSCORP	1	1	0	-1
20151101	Newspaper_21	id_21	NEWSCORP	0	0	0	0
20151201	Newspaper_21	id_21	NEWSCORP	0	0	0	0
20160701	Newspaper_21	id_21	NEWSCORP	0	0	0	0
20160801	Newspaper_21	id_21	NEWSCORP	0	0	0	0
20160901	Newspaper_21	id_21	NEWSCORP	0	0	0	0
20161001	Newspaper_21	id_21	NEWSCORP	0	0	0	0
20161101	Newspaper_21	id_21	NEWSCORP	0	0	0	0
20161201	Newspaper_21	id_21	NEWSCORP	0	0	0	0
20170101	Newspaper_21	id_21	NEWSCORP	0	0	0	0
20170201	Newspaper_21	id_21	NEWSCORP	0	0	0	0
20170301	Newspaper_21	id_21	NEWSCORP	0	0	0	0
20170401	Newspaper_21	id_21	NEWSCORP	1	0	1	1
20170501	Newspaper_21	id_21	NEWSCORP	1	0	1	1
20170601	Newspaper_21	id_21	NEWSCORP	0	0	0	0
[truncated: 28,528 more rows]
