# Supplementary material for: Media ownership and ideological slant: Evidence from Australian newspaper mergers
Source: PLoS One. 2024 Dec 31;19(12):e0315137. doi: 10.1371/journal.pone.0315137 (PMC11687783; doi:10.1371/journal.pone.0315137)
Supplement: S1 Data — (ZIP) [file pone.0315137.s011.zip › Data_Package/output/table2.tex]

\begin{table}

\caption{\label{tab:unnamed-chunk-6}Table 2}
\centering
\begin{tabular}[t]{lcccc}
\toprule
Sample & All States & NSW & QLD & High Co\\
\midrule
Coefficient & -0.006 & 0.045 & 0.078 & 0.014\\
Std. Error & 0.065 & 0.164 & 0.141 & 0.086\\
Tvalue & -0.095 & 0.274 & 0.553 & 0.159\\
Pvalue & 0.924 & 0.784 & 0.581 & 0.874\\
N. Obs & 2898 & 1638 & 234 & 1710\\
\addlinespace
Q1 & 0 & -0.13 & -0.076 & -0.083\\
Mean & 0.157 & 0.058 & 0.166 & 0.14\\
Q3 & 0.304 & 0.263 & 0.377 & 0.308\\
SD & 0.364 & 0.285 & 0.378 & 0.408\\
\bottomrule
\end{tabular}
\end{table}
