# Supplementary material for: Media ownership and ideological slant: Evidence from Australian newspaper mergers
Source: PLoS One. 2024 Dec 31;19(12):e0315137. doi: 10.1371/journal.pone.0315137 (PMC11687783; doi:10.1371/journal.pone.0315137)
Supplement: S1 Data — (ZIP) [file pone.0315137.s011.zip › Data_Package/output/table3.tex]

\begin{table}

\caption{\label{tab:unnamed-chunk-6}Table 3}
\centering
\begin{tabular}[t]{lccccccc}
\toprule
Sample & All & NSW & QLD & VIC & SA & Low Co & High Co\\
\midrule
Coefficient & -0.143*** & -0.194*** & 0.222*** & -0.213*** & 0.109 & -0.24*** & -0.06\\
Std. Error & 0.043 & 0.072 & 0.079 & 0.069 & 0.099 & 0.064 & 0.062\\
Tvalue & -3.318 & -2.685 & 2.811 & -3.099 & 1.102 & -3.75 & -0.96\\
Pvalue & 0.001 & 0.007 & 0.005 & 0.002 & 0.27 & 0 & 0.337\\
N. Obs & 4752 & 2034 & 630 & 936 & 468 & 2106 & 2340\\
\addlinespace
Q1 & -0.222 & -0.217 & -0.434 & 0 & -0.333 & -0.082 & -0.377\\
Mean & 0.061 & 0.064 & -0.121 & 0.292 & -0.122 & 0.133 & -0.009\\
Q3 & 0.351 & 0.335 & 0.222 & 0.667 & 0.111 & 0.399 & 0.333\\
SD & 0.555 & 0.509 & 0.483 & 0.605 & 0.434 & 0.541 & 0.584\\
\bottomrule
\end{tabular}
\end{table}
