# Supplementary material for: Media ownership and ideological slant: Evidence from Australian newspaper mergers
Source: PLoS One. 2024 Dec 31;19(12):e0315137. doi: 10.1371/journal.pone.0315137 (PMC11687783; doi:10.1371/journal.pone.0315137)
Supplement: S1 Data — (ZIP) [file pone.0315137.s011.zip › Data_Package/output/table4.tex]

\begin{table}

\caption{\label{tab:unnamed-chunk-6}Table 4}
\centering
\begin{tabular}[t]{lcccccc}
\toprule
Sample & All & NSW & VIC & QLD & Low Co & High Co\\
\midrule
Coefficient & 0.197*** & 0.277*** & 0.215*** & -0.064 & 0.159** & 0.223***\\
Std. Error & 0.039 & 0.054 & 0.077 & 0.186 & 0.062 & 0.057\\
Tvalue & 5.013 & 5.098 & 2.79 & -0.342 & 2.573 & 3.898\\
Pvalue & 0 & 0 & 0.005 & 0.732 & 0.01 & 0\\
N. Obs & 4063 & 1785 & 833 & 578 & 1836 & 2074\\
\addlinespace
Q1 & -0.412 & -0.389 & -0.003 & -0.689 & -0.2 & -0.494\\
Mean & -0.05 & -0.018 & 0.131 & -0.374 & 0.097 & -0.134\\
Q3 & 0.333 & 0.374 & 0.467 & -0.129 & 0.448 & 0.204\\
SD & 0.582 & 0.594 & 0.451 & 0.467 & 0.564 & 0.558\\
\bottomrule
\end{tabular}
\end{table}
