# Supplementary material for: Media ownership and ideological slant: Evidence from Australian newspaper mergers
Source: PLoS One. 2024 Dec 31;19(12):e0315137. doi: 10.1371/journal.pone.0315137 (PMC11687783; doi:10.1371/journal.pone.0315137)
Supplement: S1 Data — (ZIP) [file pone.0315137.s011.zip › Data_Package/output/table5.tex]

\begin{table}

\caption{\label{tab:unnamed-chunk-6}Table 5}
\centering
\begin{tabular}[t]{lcccccc}
\toprule
Sample & All & NSW & VIC & QLD & Low Co & High Co\\
\midrule
Coefficient & 0.089** & 0.036 & 0.259** & -0.013 & 0.132** & 0.035\\
Std. Error & 0.036 & 0.054 & 0.116 & 0.092 & 0.054 & 0.049\\
Tvalue & 2.475 & 0.667 & 2.235 & -0.137 & 2.435 & 0.719\\
Pvalue & 0.013 & 0.505 & 0.025 & 0.891 & 0.015 & 0.472\\
N. Obs & 3978 & 1782 & 720 & 630 & 1782 & 2034\\
\addlinespace
Q1 & -0.438 & -0.381 & -0.204 & -0.632 & -0.333 & -0.467\\
Mean & -0.085 & -0.023 & 0.104 & -0.331 & 0.017 & -0.146\\
Q3 & 0.311 & 0.333 & 0.542 & -0.002 & 0.389 & 0.22\\
SD & 0.569 & 0.531 & 0.521 & 0.409 & 0.576 & 0.545\\
\bottomrule
\end{tabular}
\end{table}
